# Supplementary material for: 4-Methyl-7-[2-(1H-1,2,4-triazol-1-yl)eth­oxy]-2H-chromen-2-one
Source: Acta Crystallogr Sect E Struct Rep Online. 2011 Mar 15;67(Pt 4):o892. doi: 10.1107/S1600536811009159 (PMC3099873; doi:10.1107/S1600536811009159)
Supplement: Supplementary file 2 [file e-67-0o892-Isup2.hkl]

# 
# h,k,l, Fc-squared, Fo-squared, sigma(Fo-squared) and status flag 
# 
data_I
_shelx_title ' 101124bm in P2(1)/n' 
_shelx_refln_list_code          4 
_shelx_F_calc_maximum      157.35 
_exptl_crystal_F_000       568.00 
_reflns_d_resolution_high  0.8255 
 
loop_ 
 _symmetry_equiv_pos_as_xyz 
 'x, y, z' 
 '-x+1/2, y+1/2, -z+1/2' 
 '-x, -y, -z' 
 'x-1/2, -y-1/2, z-1/2' 
 
_cell_length_a    11.9861 
_cell_length_b     7.7090 
_cell_length_c    14.1319 
_cell_angle_alpha  90.000 
_cell_angle_beta  101.034 
_cell_angle_gamma  90.000 
 
_shelx_F_squared_multiplier     1.000 
 
loop_ 
 _refln_index_h 
 _refln_index_k 
 _refln_index_l 
 _refln_F_squared_calc 
 _refln_F_squared_meas 
 _refln_F_squared_sigma 
 _refln_observed_status 
   2   0   0    20481.03    15286.07    599.11 o 
   4   0   0      645.58      623.92     12.74 o 
   6   0   0        0.00        0.66      0.53 o 
   8   0   0        1.37        0.91      0.86 o 
  10   0   0     1772.65     1839.28     37.35 o 
  12   0   0        1.22        4.09      1.61 o 
  14   0   0        4.70        3.92      1.98 o 
   1   1   0      208.18      197.39      2.56 o 
   2   1   0     1492.55     1456.83     15.90 o 
   3   1   0        0.00        0.49      0.52 o 
   4   1   0      345.14      342.34      4.18 o 
   5   1   0      521.01      566.41      6.70 o 
   6   1   0        0.25       -0.10      0.26 o 
   7   1   0      335.26      352.70      5.12 o 
   8   1   0        2.86        3.81      0.67 o 
   9   1   0        0.16        1.24      0.65 o 
  10   1   0       78.37       76.90      3.13 o 
  11   1   0      449.16      446.64      9.37 o 
  12   1   0        0.11        2.38      1.44 o 
  13   1   0       77.66       75.57      3.97 o 
  14   1   0        6.48        8.19      1.73 o 
   1   2   0      850.12      957.30     11.63 o 
   2   2   0       59.59       47.29      0.95 o 
   3   2   0     1256.22     1214.68     14.76 o 
   4   2   0      236.57      203.84      3.01 o 
   5   2   0       52.28       59.95      1.31 o 
   6   2   0      532.77      558.40      9.40 o 
   7   2   0        0.17        1.76      0.97 o 
   8   2   0      391.50      354.53     14.83 o 
   9   2   0      424.56      435.90      8.74 o 
  10   2   0      490.82      477.75     10.21 o 
  11   2   0       25.53       28.09      2.01 o 
  12   2   0       18.83       16.60      2.05 o 
  13   2   0       21.99       20.43      3.00 o 
   1   3   0      765.53      736.34      9.19 o 
   2   3   0        9.90       14.56      0.58 o 
   3   3   0      397.31      415.15      5.57 o 
   4   3   0     1022.05     1078.49     13.42 o 
   5   3   0     2472.50     2599.87     31.29 o 
   6   3   0      179.59      185.00      3.06 o 
   7   3   0      970.39     1067.44     17.79 o 
   8   3   0       26.66       29.96      1.77 o 
   9   3   0       88.09       87.75      3.61 o 
  10   3   0       10.19        7.94      1.22 o 
  11   3   0       61.80       70.32      3.38 o 
  12   3   0       72.19       69.56      3.73 o 
  13   3   0        6.50        8.79      1.70 o 
   0   4   0     1405.90     1448.25     28.16 o 
   1   4   0      458.90      515.39     18.75 o 
   2   4   0        3.10        1.92      0.32 o 
   3   4   0      208.49      244.38      3.69 o 
   4   4   0        0.08        0.56      0.32 o 
   5   4   0      496.46      526.76      7.21 o 
   6   4   0        0.26        2.21      0.72 o 
   7   4   0      140.23      141.53      3.18 o 
   8   4   0       65.63       68.30      2.17 o 
   9   4   0       25.14       24.81      1.44 o 
  10   4   0       70.13       71.09      2.88 o 
  11   4   0       60.32       56.09      3.23 o 
  12   4   0        6.26        8.96      1.73 o 
   1   5   0      151.16      147.29      3.02 o 
   2   5   0       17.06       14.04      0.92 o 
   3   5   0      803.10      824.88     17.36 o 
   4   5   0      144.24      148.21      3.95 o 
   5   5   0       92.18       94.52      3.07 o 
   6   5   0      221.76      221.05      5.10 o 
   7   5   0      166.49      170.72      4.39 o 
   8   5   0       35.64       36.20      1.95 o 
   9   5   0        7.17        8.47      1.21 o 
  10   5   0        0.69        2.30      0.89 o 
  11   5   0       35.12       35.44      2.78 o 
  12   5   0        4.29        8.53      1.79 o 
   0   6   0        0.99        1.25      0.85 o 
   1   6   0       36.58       31.55      1.36 o 
   2   6   0       76.71       69.75      2.07 o 
   3   6   0       48.38       46.19      1.68 o 
   4   6   0       28.74       32.31      1.44 o 
   5   6   0       79.09       71.69      2.19 o 
   6   6   0       48.36       50.03      2.69 o 
   7   6   0       85.84       87.24      3.10 o 
   8   6   0       47.80       42.29      2.19 o 
   9   6   0        8.31       11.41      1.41 o 
  10   6   0        2.69        3.62      1.01 o 
   1   7   0      363.08      336.50      6.11 o 
   2   7   0       47.94       49.46      2.72 o 
   3   7   0      103.65       90.79      2.62 o 
   4   7   0       44.91       38.70      1.69 o 
   5   7   0        3.55        3.24      0.99 o 
   6   7   0        9.88       10.92      1.35 o 
   7   7   0        3.48        5.02      1.09 o 
   8   7   0      123.41      137.16      5.69 o 
   9   7   0       20.19       16.39      2.16 o 
   0   8   0        5.59        5.93      1.23 o 
   1   8   0        0.17        1.00      0.77 o 
   2   8   0        7.16       11.53      1.19 o 
   3   8   0       80.11       73.99      2.51 o 
   4   8   0        1.51        2.33      0.81 o 
   5   8   0        5.62       12.23      1.79 o 
   6   8   0        3.82        1.78      1.19 o 
   7   8   0        8.37       10.72      1.86 o 
   1   9   0       15.09       18.95      1.83 o 
   2   9   0        5.95        4.55      1.17 o 
   3   9   0       11.06       12.15      1.62 o 
 -13   0   1       77.89       75.89      5.61 o 
 -11   0   1     3206.56     3232.59     63.67 o 
  -9   0   1     5039.27     5127.93    141.57 o 
  -7   0   1      158.89      159.25      4.63 o 
  -5   0   1        5.09        2.95      0.64 o 
  -3   0   1     7033.01     6200.04     95.14 o 
  -1   0   1      650.36      618.46      9.74 o 
   1   0   1     5957.65     5381.27    146.55 o 
   3   0   1      564.49      474.74     13.93 o 
   5   0   1     2634.86     2662.35     51.15 o 
   7   0   1      970.01      944.81     27.97 o 
   9   0   1      486.09      468.16     16.00 o 
  11   0   1      269.36      249.00     10.65 o 
  13   0   1       92.74      112.40      7.04 o 
 -14   1   1       17.36       15.53      2.21 o 
 -13   1   1        1.87        2.07      1.02 o 
 -12   1   1       43.60       47.25      2.44 o 
 -11   1   1      269.95      256.04      5.40 o 
 -10   1   1       15.36       16.90      1.34 o 
  -9   1   1        8.75        8.09      0.93 o 
  -8   1   1      349.28      337.96      6.30 o 
  -7   1   1        6.72        7.08      0.73 o 
  -6   1   1       21.46       27.15      0.91 o 
  -5   1   1       93.61       97.06      1.97 o 
  -4   1   1      303.40      325.38      5.18 o 
  -3   1   1     1460.88     1435.49     15.79 o 
  -2   1   1      174.96      192.31      2.35 o 
  -1   1   1     1279.27     1218.24     14.75 o 
   0   1   1     1394.03     1375.09     27.00 o 
   1   1   1      253.63      221.81      3.25 o 
   2   1   1     9796.96     8714.30    164.88 o 
   3   1   1      180.98      206.76      2.91 o 
   4   1   1     1054.25     1151.95     15.88 o 
   5   1   1        4.92        4.33      0.47 o 
   6   1   1      121.50      129.03      2.59 o 
   7   1   1       11.28       10.52      0.93 o 
   8   1   1       78.80       66.78      2.40 o 
   9   1   1       20.58       17.53      1.78 o 
  10   1   1      598.61      590.80     14.03 o 
  11   1   1      254.99      235.64     17.39 o 
  12   1   1        1.50        1.80      1.03 o 
  13   1   1       13.04       17.07      2.17 o 
 -14   2   1       22.41       26.67      2.75 o 
 -13   2   1        5.90        7.68      1.35 o 
 -12   2   1      157.71      147.26      4.52 o 
 -11   2   1        7.56       10.43      1.40 o 
 -10   2   1      694.46      697.53     11.25 o 
  -9   2   1        2.50        3.78      1.45 o 
  -8   2   1       45.01       55.29      1.56 o 
  -7   2   1      236.03      228.01      3.72 o 
  -6   2   1      672.66      764.31      8.94 o 
  -5   2   1       16.18       16.96      0.64 o 
  -4   2   1      156.67      141.98      2.75 o 
  -3   2   1      300.00      299.23      3.67 o 
  -2   2   1     3138.21     3023.65     32.69 o 
  -1   2   1     8596.08     8279.03     99.19 o 
   0   2   1     2276.68     2263.30     30.08 o 
   1   2   1      442.63      431.93      7.11 o 
   2   2   1     1381.54     1261.87     17.15 o 
   3   2   1     1225.01     1208.98     14.75 o 
   4   2   1      421.76      405.50      5.45 o 
   5   2   1      376.16      385.21      5.32 o 
   6   2   1      133.02      159.01      3.93 o 
   7   2   1      419.85      419.35     14.45 o 
   8   2   1      706.78      693.17     14.93 o 
   9   2   1      784.51      831.52     39.85 o 
  10   2   1      360.35      351.18      9.75 o 
  11   2   1       25.95       24.45      2.37 o 
  12   2   1       17.44       14.47      2.00 o 
  13   2   1        6.12       11.41      1.90 o 
 -13   3   1        0.97        1.62      0.99 o 
 -12   3   1        3.47        3.20      1.05 o 
 -11   3   1       64.36       62.80      3.12 o 
 -10   3   1      144.29      145.95      4.23 o 
  -9   3   1       19.35       22.02      1.30 o 
  -8   3   1      330.48      342.35      5.96 o 
  -7   3   1        2.04        2.08      0.55 o 
  -6   3   1      976.19     1133.25     14.23 o 
  -5   3   1     1664.16     1834.98     22.34 o 
  -4   3   1     1895.63     2041.35     24.64 o 
  -3   3   1      309.22      297.42      4.18 o 
  -2   3   1       19.93       12.59      0.56 o 
  -1   3   1       35.21       28.88      1.78 o 
   0   3   1      546.75      577.48      8.30 o 
   1   3   1       13.49        9.07      0.58 o 
   2   3   1      683.68      696.66      9.87 o 
   3   3   1      163.14      157.73      2.54 o 
   4   3   1       86.61       89.09      1.77 o 
   5   3   1     1525.84     1665.04     20.43 o 
   6   3   1      618.88      637.40     12.88 o 
   7   3   1       29.69       20.17      1.16 o 
   8   3   1      234.00      238.32      5.50 o 
   9   3   1       18.58       17.54      1.91 o 
  10   3   1      141.79      136.81      5.10 o 
  11   3   1       29.94       33.94      2.74 o 
  12   3   1      136.65      144.71      5.67 o 
  13   3   1       11.88       11.47      1.96 o 
 -13   4   1       22.52       34.10      3.27 o 
 -12   4   1        4.10        3.29      1.10 o 
 -11   4   1        6.08        5.59      1.19 o 
 -10   4   1       22.45       22.18      1.78 o 
  -9   4   1      147.82      150.93      3.54 o 
  -8   4   1       50.55       51.72      1.84 o 
  -7   4   1        4.22        5.41      0.75 o 
  -6   4   1       87.29       95.86      2.03 o 
  -5   4   1        0.04       -0.12      0.34 o 
  -4   4   1       63.85       59.62      1.44 o 
  -3   4   1       88.99      101.70      1.94 o 
  -2   4   1      685.41      734.64      9.43 o 
  -1   4   1       53.63       62.34      2.13 o 
   0   4   1      104.02      108.95      2.28 o 
   1   4   1       96.76      106.06      2.26 o 
   2   4   1       68.20       72.39      1.81 o 
   3   4   1      970.16     1069.04     13.43 o 
   4   4   1      464.98      512.76      6.99 o 
   5   4   1      387.60      429.44      6.09 o 
   6   4   1      618.15      640.98      8.69 o 
   7   4   1        0.66        0.15      0.52 o 
   8   4   1      175.37      160.49      4.18 o 
   9   4   1       57.93       53.81      2.97 o 
  10   4   1       75.51       63.12      3.39 o 
  11   4   1       12.54       16.86      2.12 o 
  12   4   1       10.45       18.23      3.77 o 
 -12   5   1       20.01       22.75      3.76 o 
 -11   5   1       23.14       24.52      2.48 o 
 -10   5   1       33.43       37.00      1.80 o 
  -9   5   1      171.20      173.98      4.02 o 
  -8   5   1      181.09      191.25      4.15 o 
  -7   5   1        7.75       11.36      1.03 o 
  -6   5   1      716.90      728.46     24.00 o 
  -5   5   1        1.17        1.65      0.46 o 
  -4   5   1      180.30      182.01      4.10 o 
  -3   5   1        3.57        6.72      0.70 o 
  -2   5   1       42.17       40.59      1.86 o 
  -1   5   1      106.44      122.92      2.68 o 
   0   5   1        0.00        0.52      0.39 o 
   1   5   1      262.91      288.24      4.97 o 
   2   5   1       81.24       76.84      2.04 o 
   3   5   1      432.81      403.56      7.61 o 
   4   5   1      209.30      197.26      4.87 o 
   5   5   1       72.46       72.03      2.07 o 
   6   5   1        0.18       -0.43      0.48 o 
   7   5   1        9.75        8.07      1.12 o 
   8   5   1      137.84      132.91      3.90 o 
   9   5   1        1.68        1.36      0.83 o 
  10   5   1       21.63       20.34      2.63 o 
  11   5   1       42.91       55.26      3.38 o 
 -11   6   1        0.00        2.13      1.83 o 
 -10   6   1       25.06       26.60      2.47 o 
  -9   6   1      145.07      137.26      5.16 o 
  -8   6   1       80.50       78.38      2.94 o 
  -7   6   1       21.92       19.16      1.59 o 
  -6   6   1        4.89        4.38      0.90 o 
  -5   6   1       39.43       36.82      1.54 o 
  -4   6   1       36.40       37.04      1.52 o 
  -3   6   1      165.39      157.30      3.40 o 
  -2   6   1       50.93       53.07      1.78 o 
  -1   6   1        4.45        5.73      0.72 o 
   0   6   1      132.27      125.54      2.92 o 
   1   6   1       32.65       30.43      1.40 o 
   2   6   1        1.70        1.86      0.56 o 
   3   6   1        0.06        0.80      0.54 o 
   4   6   1       23.03       25.19      1.39 o 
   5   6   1       59.59       55.51      2.09 o 
   6   6   1        2.86        5.66      1.04 o 
   7   6   1        6.67        6.29      1.13 o 
   8   6   1        0.07        0.69      0.77 o 
   9   6   1       64.06       76.75      3.07 o 
  10   6   1       13.03       17.53      2.24 o 
  -9   7   1       14.28       14.76      2.07 o 
  -8   7   1       93.13      101.53      4.50 o 
  -7   7   1        0.62        0.49      0.96 o 
  -6   7   1        2.25        2.91      1.10 o 
  -5   7   1        0.16        0.32      0.71 o 
  -4   7   1      124.53      122.78      3.19 o 
  -3   7   1       19.78       25.09      1.59 o 
  -2   7   1       56.09       53.50      2.21 o 
  -1   7   1       44.03       42.73      1.71 o 
   0   7   1        3.19        8.87      3.86 o 
   1   7   1      640.17      622.79     10.87 o 
   2   7   1      485.16      470.91     10.47 o 
   3   7   1      496.56      471.57      8.28 o 
   4   7   1       79.46       73.27      2.38 o 
   5   7   1      269.94      249.69      5.09 o 
   6   7   1        2.31        1.89      0.85 o 
   7   7   1       19.16       19.73      2.65 o 
   8   7   1       34.29       43.92      2.41 o 
   9   7   1        2.41        4.71      1.20 o 
  -7   8   1        7.19       10.94      1.86 o 
  -6   8   1        9.63       13.88      2.98 o 
  -5   8   1        9.12       12.11      1.86 o 
  -4   8   1      128.76      128.55      4.01 o 
  -3   8   1       43.48       43.45      2.23 o 
  -2   8   1       35.11       34.09      2.07 o 
  -1   8   1        7.70        7.43      1.17 o 
   0   8   1       55.07       53.24      2.05 o 
   1   8   1        0.49        1.52      0.71 o 
   2   8   1       24.85       22.38      1.55 o 
   3   8   1       17.43       18.58      1.46 o 
   4   8   1        3.78        6.93      1.05 o 
   5   8   1       13.88       17.10      1.71 o 
   6   8   1       50.38       47.11      2.46 o 
   7   8   1       11.57       12.53      1.90 o 
  -3   9   1       52.01       52.47      2.70 o 
  -2   9   1      321.37      337.38      8.53 o 
  -1   9   1        3.88        5.52      1.24 o 
   0   9   1        0.20        0.51      0.81 o 
   1   9   1        3.85        4.29      1.16 o 
   2   9   1        0.00        0.24      0.88 o 
   3   9   1        1.02        2.44      1.31 o 
 -14   0   2       36.43       33.96      3.02 o 
 -12   0   2       86.43       78.30      3.83 o 
 -10   0   2      728.22      712.65     25.28 o 
  -8   0   2       65.66       78.70      3.11 o 
  -6   0   2      115.16      120.94      3.63 o 
  -4   0   2      104.07      106.88      2.15 o 
  -2   0   2        0.48        2.73      0.26 o 
   0   0   2     4223.64     3791.37    104.52 o 
   2   0   2     6523.62     6105.86    165.05 o 
   4   0   2     1156.32     1146.10     32.26 o 
   6   0   2     1069.02     1215.98     34.90 o 
   8   0   2      462.66      466.77     15.64 o 
  10   0   2      713.66      647.12     21.43 o 
  12   0   2       22.81       29.33      3.72 o 
 -14   1   2        8.37       11.19      1.54 o 
 -13   1   2       25.85       31.73      1.99 o 
 -12   1   2        1.27        1.76      0.79 o 
 -11   1   2       60.74       60.67      3.08 o 
 -10   1   2       23.37       24.60      1.59 o 
  -9   1   2      202.97      211.15      4.34 o 
  -8   1   2      233.44      219.23      7.41 o 
  -7   1   2      664.68      716.96      9.44 o 
  -6   1   2        0.00        0.84      0.32 o 
  -5   1   2      180.58      188.45      2.90 o 
  -4   1   2        4.68        4.06      0.34 o 
  -3   1   2       86.68      108.99      1.73 o 
  -2   1   2      530.34      552.36      6.89 o 
  -1   1   2     1752.16     1677.51     26.44 o 
   0   1   2     1500.71     1448.14     22.52 o 
   1   1   2     3234.94     3181.52     48.89 o 
   2   1   2      776.60      781.28     12.55 o 
   3   1   2      694.18      751.33     12.19 o 
   4   1   2     2100.49     2111.66     32.98 o 
   5   1   2      850.60      889.84     14.63 o 
   6   1   2      117.60      120.25      2.91 o 
   7   1   2      145.74      151.97      4.15 o 
   8   1   2        0.74        1.83      0.84 o 
   9   1   2      316.61      323.89     15.42 o 
  10   1   2      170.93      157.95      5.48 o 
  11   1   2       84.35       82.71      3.88 o 
  12   1   2        6.70        7.24      1.51 o 
  13   1   2       25.86       31.32      2.92 o 
 -14   2   2        8.79       12.94      1.79 o 
 -13   2   2        1.77        3.70      1.56 o 
 -12   2   2      212.78      213.77      4.93 o 
 -11   2   2      322.66      318.58      6.25 o 
 -10   2   2      111.41      111.32      3.24 o 
  -9   2   2      173.72      177.65      3.87 o 
  -8   2   2       90.67       75.81      2.42 o 
  -7   2   2        0.44        0.71      0.35 o 
  -6   2   2      818.65      899.69     11.55 o 
  -5   2   2     1064.31     1190.16     13.37 o 
  -4   2   2      241.37      277.07      3.51 o 
  -3   2   2        9.68       11.84      0.45 o 
  -2   2   2    11427.99    10721.04    117.11 o 
  -1   2   2    24758.63    20724.88    451.41 o 
   0   2   2     7034.03     7002.46     92.84 o 
   1   2   2      341.96      353.61      5.23 o 
   2   2   2        0.48        0.46      0.27 o 
   3   2   2       53.66       48.20      1.24 o 
   4   2   2      143.63      165.10      4.35 o 
   5   2   2       88.78       84.62      2.28 o 
   6   2   2       55.94       44.04      1.62 o 
   7   2   2       20.70       21.77      2.28 o 
   8   2   2      530.27      502.20     11.89 o 
   9   2   2      916.96      930.34     25.99 o 
  10   2   2      174.33      170.02      5.79 o 
  11   2   2       10.28        8.41      1.60 o 
  12   2   2        0.35        1.80      1.04 o 
  13   2   2        3.31        5.98      1.48 o 
 -13   3   2       74.66       78.23      3.32 o 
 -12   3   2      187.51      188.40      5.27 o 
 -11   3   2      241.18      229.36      5.81 o 
 -10   3   2        0.10        0.39      0.64 o 
  -9   3   2      297.06      310.63      9.24 o 
  -8   3   2        0.26        0.44      0.42 o 
  -7   3   2      145.12      148.84      3.10 o 
  -6   3   2       65.31       75.49      1.47 o 
  -5   3   2      879.07      967.53     11.11 o 
  -4   3   2      296.72      330.01      4.89 o 
  -3   3   2     1992.31     2100.98     23.04 o 
  -2   3   2     1170.39     1192.37     14.47 o 
  -1   3   2      556.38      562.04      8.12 o 
   0   3   2       98.00       99.96      1.98 o 
   1   3   2       13.76       12.89      0.67 o 
   2   3   2       80.32       71.47      1.67 o 
   3   3   2        1.26        5.45      2.12 o 
   4   3   2        0.53       -0.02      0.44 o 
   5   3   2       12.80       14.86      0.87 o 
   6   3   2      232.40      237.01      4.97 o 
   7   3   2      310.32      286.49      5.85 o 
   8   3   2        6.48        5.86      1.65 o 
   9   3   2      482.27      459.86     11.46 o 
  10   3   2       14.41       13.97      1.88 o 
  11   3   2       15.61       16.56      2.06 o 
  12   3   2       27.41       23.36      2.51 o 
  13   3   2        2.54        2.46      1.27 o 
 -13   4   2        0.06        0.28      1.94 o 
 -12   4   2      174.14      176.08      5.16 o 
 -11   4   2        4.24        5.45      1.14 o 
 -10   4   2      237.40      229.78      5.71 o 
  -9   4   2       95.29       91.65      2.60 o 
  -8   4   2      110.74      107.23      2.74 o 
  -7   4   2       37.83       38.11      1.50 o 
  -6   4   2       34.89       36.50      1.69 o 
  -5   4   2      785.58      850.37     26.39 o 
  -4   4   2       82.47       81.32      1.73 o 
  -3   4   2       39.81       36.72      1.08 o 
  -2   4   2      325.66      358.31      5.04 o 
  -1   4   2      111.80      107.18      2.27 o 
   0   4   2      168.45      181.22      3.32 o 
   1   4   2       67.79       79.39      6.19 o 
   2   4   2       85.07       90.55      2.79 o 
   3   4   2        3.81        5.65      0.93 o 
   4   4   2      146.92      132.90      2.82 o 
   5   4   2      174.74      162.76      5.57 o 
   6   4   2       34.68       32.94      1.37 o 
   7   4   2      544.69      550.68     15.51 o 
   8   4   2        3.82        3.89      1.14 o 
   9   4   2       51.24       50.84      2.93 o 
  10   4   2      116.58      117.38      4.78 o 
  11   4   2       51.55       61.33      3.48 o 
  12   4   2        2.16        4.16      1.29 o 
 -12   5   2        3.63        7.24      1.78 o 
 -11   5   2       43.81       57.26      3.43 o 
 -10   5   2       84.18       76.36      4.99 o 
  -9   5   2        3.96        3.44      0.79 o 
  -8   5   2       22.94       25.41      1.58 o 
  -7   5   2       86.53       87.28      2.46 o 
  -6   5   2      558.53      543.59      8.71 o 
  -5   5   2      590.20      606.13      9.01 o 
  -4   5   2        0.46        1.28      0.42 o 
  -3   5   2      206.38      204.11      3.37 o 
  -2   5   2       62.98       69.88      1.63 o 
  -1   5   2       85.69       74.93      1.96 o 
   0   5   2       86.16       80.27      2.23 o 
   1   5   2      860.07      874.07     21.79 o 
   2   5   2        0.40        1.60      0.50 o 
   3   5   2      204.72      219.13      4.16 o 
   4   5   2       57.75       65.24      2.09 o 
   5   5   2       42.77       33.43      1.44 o 
   6   5   2       92.32       91.84      2.87 o 
   7   5   2      166.49      158.25      6.09 o 
   8   5   2        2.39        4.03      1.16 o 
   9   5   2       30.35       32.20      2.64 o 
  10   5   2      121.64      131.06      5.23 o 
  11   5   2       91.34       93.98      4.51 o 
 -11   6   2        4.34        4.62      1.89 o 
 -10   6   2        0.03        0.60      0.87 o 
  -9   6   2        3.11        5.33      1.37 o 
  -8   6   2        6.95        6.63      1.35 o 
  -7   6   2       31.90       28.58      2.32 o 
  -6   6   2      203.92      183.03      5.84 o 
  -5   6   2       14.16       12.15      1.02 o 
  -4   6   2      125.83      123.57      2.93 o 
  -3   6   2       16.82       17.71      1.14 o 
  -2   6   2      548.69      547.23      8.71 o 
  -1   6   2        0.36        1.69      0.55 o 
   0   6   2       54.03       52.42      1.76 o 
   1   6   2      150.64      159.66      4.14 o 
   2   6   2      367.89      351.39     10.92 o 
   3   6   2      141.59      140.52      3.23 o 
   4   6   2      774.36      775.70     11.90 o 
   5   6   2       16.95       16.59      1.24 o 
   6   6   2        0.31        0.80      0.73 o 
   7   6   2       53.25       54.84      2.46 o 
   8   6   2        6.14        4.99      1.06 o 
   9   6   2        3.76        5.18      1.45 o 
  10   6   2       14.90       16.76      2.26 o 
  -9   7   2      112.27      103.90      4.62 o 
  -8   7   2       72.17       75.97      4.55 o 
  -7   7   2      212.15      213.02      7.28 o 
  -6   7   2       14.06       17.48      2.06 o 
  -5   7   2      143.48      141.14      5.12 o 
  -4   7   2       58.88       51.84      2.30 o 
  -3   7   2      198.29      192.13      4.85 o 
  -2   7   2       15.69       14.64      1.18 o 
  -1   7   2       13.19       11.81      1.09 o 
   0   7   2       55.48       49.69      1.85 o 
   1   7   2        0.82        0.92      0.73 o 
   2   7   2       75.28       66.78      2.24 o 
   3   7   2       35.06       34.05      1.94 o 
   4   7   2      139.63      139.16      3.76 o 
   5   7   2       26.08       24.18      1.55 o 
   6   7   2        5.07        3.80      1.04 o 
   7   7   2        1.57        2.02      1.18 o 
   8   7   2        5.42        5.77      1.25 o 
  -7   8   2       63.12       68.51      4.58 o 
  -6   8   2       15.11       15.77      2.07 o 
  -5   8   2       15.55       13.76      2.03 o 
  -4   8   2        0.01       -0.10      0.82 o 
  -3   8   2       85.01       82.82      3.14 o 
  -2   8   2        1.94        3.12      0.99 o 
  -1   8   2       34.21       33.61      2.06 o 
   0   8   2        0.01        1.07      0.80 o 
   1   8   2        0.48        1.59      0.85 o 
   2   8   2       14.99       16.22      1.68 o 
   3   8   2      144.06      141.06      4.15 o 
   4   8   2        0.32       -0.29      0.66 o 
   5   8   2        4.28        4.07      1.09 o 
   6   8   2       97.07       98.92      3.68 o 
  -3   9   2      475.63      468.86     11.26 o 
  -2   9   2       19.63       28.74      2.23 o 
  -1   9   2       80.41       72.17      3.53 o 
   0   9   2        4.12        4.53      1.45 o 
   1   9   2        3.50        5.28      2.30 o 
   2   9   2       12.00       13.58      1.70 o 
   3   9   2       36.59       41.08      2.55 o 
 -13   0   3       10.67       12.18      1.90 o 
 -11   0   3      232.82      225.44      6.87 o 
  -9   0   3        1.10        0.31      0.72 o 
  -7   0   3      916.27     1042.71     21.35 o 
  -5   0   3        2.88        2.44      0.33 o 
  -3   0   3     2323.49     2360.21     55.00 o 
  -1   0   3     4444.49     4215.98     79.50 o 
   1   0   3     4427.78     4342.53    116.62 o 
   3   0   3     2006.46     1945.17     53.32 o 
   5   0   3      165.69      190.71      7.15 o 
   7   0   3        0.05        1.89      1.03 o 
   9   0   3      214.34      189.15      8.38 o 
  11   0   3       21.72       15.38      2.73 o 
  13   0   3       13.70       12.54      2.93 o 
 -14   1   3        1.58        1.77      0.88 o 
 -13   1   3       21.22       18.24      1.58 o 
 -12   1   3        0.08       -0.05      0.63 o 
 -11   1   3        2.85        1.64      0.82 o 
 -10   1   3      171.11      171.00      4.38 o 
  -9   1   3       46.51       46.55      2.34 o 
  -8   1   3      488.10      500.28     14.68 o 
  -7   1   3      703.84      810.32     12.14 o 
  -6   1   3     2082.99     2218.48     26.92 o 
  -5   1   3      858.55      908.82     11.43 o 
  -4   1   3       58.61       53.78      0.96 o 
  -3   1   3      943.12      936.12     11.53 o 
  -2   1   3     1644.44     1680.37     22.61 o 
  -1   1   3     2946.49     2877.59     53.92 o 
   0   1   3     3962.62     4021.84     61.79 o 
   1   1   3      771.24      758.76     13.17 o 
   2   1   3       47.09       36.12      1.13 o 
   3   1   3     1265.26     1430.73     22.63 o 
   4   1   3      800.38      823.98     13.57 o 
   5   1   3      531.66      561.05      9.72 o 
   6   1   3      107.86      129.61      3.15 o 
   7   1   3      203.43      199.64      4.43 o 
   8   1   3      306.11      313.42      6.40 o 
   9   1   3       61.15       53.90      2.85 o 
  10   1   3       91.70       90.53      3.97 o 
  11   1   3       38.65       43.87      2.85 o 
  12   1   3      161.97      157.35      5.95 o 
  13   1   3      116.67      141.69      9.32 o 
 -14   2   3        6.97       11.40      1.76 o 
 -13   2   3      210.08      243.47      5.53 o 
 -12   2   3      298.12      295.97      6.08 o 
 -11   2   3     1073.79     1089.53     16.63 o 
 -10   2   3     1039.07     1069.86     16.14 o 
  -9   2   3       70.69       69.72      4.41 o 
  -8   2   3      176.88      173.14      7.22 o 
  -7   2   3       87.36       79.40      1.79 o 
  -6   2   3       31.58       38.69      1.12 o 
  -5   2   3       16.48       19.72      0.77 o 
  -4   2   3        0.05        0.31      0.43 o 
  -3   2   3       20.54       21.34      0.67 o 
  -2   2   3     2655.76     2734.28     32.47 o 
  -1   2   3     1328.84     1343.85     18.17 o 
   0   2   3     7573.28     7309.84     96.34 o 
   1   2   3        2.75        1.66      0.32 o 
   2   2   3      184.78      157.39      3.23 o 
   3   2   3      344.56      363.01      6.55 o 
   4   2   3      605.42      628.20     10.75 o 
   5   2   3      505.91      519.43      9.20 o 
   6   2   3        2.30        1.34      0.66 o 
   7   2   3        0.01       -0.03      0.44 o 
   8   2   3      155.83      159.34      5.19 o 
   9   2   3      348.75      333.14      8.96 o 
  10   2   3      149.96      152.03      5.48 o 
  11   2   3        0.88        1.43      1.02 o 
  12   2   3        7.73        9.84      1.79 o 
  13   2   3       33.06       41.16      3.20 o 
 -13   3   3       45.99       45.78      2.53 o 
 -12   3   3        9.71       10.84      1.27 o 
 -11   3   3       19.91       20.64      1.52 o 
 -10   3   3        0.00       -0.25      0.60 o 
  -9   3   3       45.71       41.79      1.70 o 
  -8   3   3        1.99        2.09      0.57 o 
  -7   3   3      330.25      329.28      6.48 o 
  -6   3   3      270.51      270.30      4.19 o 
  -5   3   3      347.53      371.51      4.73 o 
  -4   3   3      913.56      937.80     10.72 o 
  -3   3   3        2.36        5.19      0.38 o 
  -2   3   3      196.05      197.84      2.91 o 
  -1   3   3      291.88      293.39      4.86 o 
   0   3   3      577.17      609.70      8.79 o 
   1   3   3      467.26      481.73      8.22 o 
   2   3   3       51.87       49.50      1.42 o 
   3   3   3        0.84        0.54      0.33 o 
   4   3   3      445.19      476.69      8.43 o 
   5   3   3       30.69       29.86      1.88 o 
   6   3   3      174.86      186.02      9.32 o 
   7   3   3       25.65       28.31      1.80 o 
   8   3   3        3.55        4.13      1.25 o 
   9   3   3      713.64      668.83     15.56 o 
  10   3   3        5.17        4.88      1.27 o 
  11   3   3       47.26       37.45      2.71 o 
  12   3   3        3.11        2.63      1.17 o 
 -13   4   3       13.51       14.56      2.25 o 
 -12   4   3      185.62      215.61      9.95 o 
 -11   4   3       18.82       18.32      3.41 o 
 -10   4   3      118.03      109.53      5.27 o 
  -9   4   3       84.65       83.07      3.17 o 
  -8   4   3      154.22      141.86      4.37 o 
  -7   4   3        0.34        1.14      0.45 o 
  -6   4   3        2.99        2.46      0.48 o 
  -5   4   3       26.26       27.07      0.88 o 
  -4   4   3        3.53        5.99      0.56 o 
  -3   4   3       86.42       88.56      1.59 o 
  -2   4   3     2096.11     2209.54     26.68 o 
  -1   4   3     1034.64     1128.10     15.80 o 
   0   4   3       93.55       83.68      1.95 o 
   1   4   3       39.26       36.71      7.49 o 
   2   4   3       58.85       54.48      1.59 o 
   3   4   3        3.34        3.82      0.56 o 
   4   4   3       80.49       73.69      3.65 o 
   5   4   3      341.02      361.69      6.11 o 
   6   4   3       31.18       25.46      2.56 o 
   7   4   3     1288.87     1299.29     27.15 o 
   8   4   3     1199.99     1236.87     31.99 o 
   9   4   3      758.22      752.43     17.35 o 
  10   4   3       96.18       93.78      4.46 o 
  11   4   3        0.13        0.35      1.68 o 
  12   4   3        0.49        0.62      1.10 o 
 -12   5   3        9.23       15.57      2.33 o 
 -11   5   3        4.63        2.24      1.23 o 
 -10   5   3       87.82       82.57      3.99 o 
  -9   5   3       83.96       73.91      2.83 o 
  -8   5   3       56.17       52.58      2.29 o 
  -7   5   3       66.73       58.73      2.34 o 
  -6   5   3       44.00       52.75      4.46 o 
  -5   5   3        8.21        9.07      0.73 o 
  -4   5   3      564.70      547.62      7.55 o 
  -3   5   3        8.79        6.04      0.60 o 
  -2   5   3        3.85        3.42      0.62 o 
  -1   5   3      789.69      837.28     24.60 o 
   0   5   3      268.47      275.68      9.83 o 
   1   5   3     2118.99     2218.01     30.34 o 
   2   5   3      267.57      267.16      8.67 o 
   3   5   3      109.84      110.52      3.47 o 
   4   5   3      136.20      127.84      6.31 o 
   5   5   3       33.13       34.05      1.49 o 
   6   5   3        8.31       10.41      1.03 o 
   7   5   3        0.00       -0.84      0.80 o 
   8   5   3       19.64       22.81      2.26 o 
   9   5   3        2.19        3.27      1.22 o 
  10   5   3       25.67       28.07      2.65 o 
  11   5   3       10.14       12.25      1.98 o 
 -11   6   3        0.07        0.18      1.45 o 
 -10   6   3        0.95        2.31      2.23 o 
  -9   6   3       78.86       85.39      3.93 o 
  -8   6   3       45.50       46.22      2.79 o 
  -7   6   3        0.06        0.23      1.22 o 
  -6   6   3        0.19       -1.09      0.73 o 
  -5   6   3       11.08       12.27      1.22 o 
  -4   6   3      200.82      186.47      4.50 o 
  -3   6   3      163.98      174.37      4.33 o 
  -2   6   3        4.81        4.60      0.73 o 
  -1   6   3        4.87        3.79      0.66 o 
   0   6   3      150.21      142.21      3.17 o 
   1   6   3       54.27       53.87      2.08 o 
   2   6   3      178.80      177.37      4.09 o 
   3   6   3      146.92      131.55      3.15 o 
   4   6   3      319.17      308.21      5.74 o 
   5   6   3       82.36       82.50      2.61 o 
   6   6   3       86.86       82.08      2.99 o 
   7   6   3       32.41       33.13      2.06 o 
   8   6   3       55.20       54.91      4.84 o 
   9   6   3       35.75       34.62      2.90 o 
  10   6   3        0.25        2.65      1.30 o 
  -9   7   3        1.78        2.25      1.68 o 
  -8   7   3      262.89      258.56      7.98 o 
  -7   7   3      116.73      100.67      4.44 o 
  -6   7   3       32.21       22.85      2.33 o 
  -5   7   3      146.12      136.53      7.32 o 
  -4   7   3       14.79       21.46      1.64 o 
  -3   7   3      162.37      151.02      4.44 o 
  -2   7   3        0.00        0.29      0.68 o 
  -1   7   3        3.37        4.03      0.92 o 
   0   7   3        7.75        8.19      1.23 o 
   1   7   3       15.16       14.94      1.49 o 
   2   7   3      676.52      668.84     10.70 o 
   3   7   3      266.18      269.00      5.34 o 
   4   7   3       11.69       10.59      1.16 o 
   5   7   3      149.51      147.47      3.70 o 
   6   7   3       85.85       88.54      3.30 o 
   7   7   3       74.96       75.45      3.15 o 
   8   7   3       20.80       23.78      4.32 o 
  -7   8   3        1.39        2.52      1.21 o 
  -6   8   3       67.00       72.75      3.91 o 
  -5   8   3       12.56       14.80      2.06 o 
  -4   8   3        3.44        5.45      1.82 o 
  -3   8   3       57.37       51.68      2.50 o 
  -2   8   3      129.49      122.63      3.92 o 
  -1   8   3       67.01       69.88      2.88 o 
   0   8   3       12.90       15.52      1.64 o 
   1   8   3      100.59       91.12      3.37 o 
   2   8   3       20.51       20.80      1.86 o 
   3   8   3        8.34        7.83      1.32 o 
   4   8   3       32.58       39.77      3.21 o 
   5   8   3      148.27      154.04      5.83 o 
   6   8   3      456.68      518.09     13.38 o 
  -3   9   3       45.89       48.61      2.61 o 
  -2   9   3      164.53      167.75      5.03 o 
  -1   9   3       18.03       21.64      1.98 o 
   0   9   3        2.91        2.93      1.35 o 
   1   9   3        8.62       11.43      1.60 o 
   2   9   3        9.04        8.98      1.48 o 
 -14   0   4       72.77       84.55      5.26 o 
 -12   0   4       22.77       22.45      2.24 o 
 -10   0   4       58.98       62.78      3.02 o 
  -8   0   4     1220.57     1278.67     55.65 o 
  -6   0   4     4538.54     4916.27     75.15 o 
  -4   0   4      230.90      247.20      4.46 o 
  -2   0   4    16122.04    14099.71    265.83 o 
   0   0   4     5341.05     5242.52    141.38 o 
   2   0   4      207.08      183.18      6.14 o 
   4   0   4      127.40      112.86      4.77 o 
   6   0   4        1.84        1.43      0.84 o 
   8   0   4        4.07        4.49      1.45 o 
  10   0   4      156.41      142.04      7.35 o 
  12   0   4       19.44       18.35      3.26 o 
 -14   1   4       23.80       18.86      1.66 o 
 -13   1   4       64.64       68.02      2.58 o 
 -12   1   4       24.48       26.23      1.81 o 
 -11   1   4        6.46        5.89      0.93 o 
 -10   1   4       33.72       34.30      1.60 o 
  -9   1   4       12.89        9.60      0.94 o 
  -8   1   4       92.04       72.74      2.58 o 
  -7   1   4      146.13      139.16      2.49 o 
  -6   1   4     2194.94     2354.89     31.84 o 
  -5   1   4     1233.55     1330.98     14.85 o 
  -4   1   4      235.13      246.80      3.17 o 
  -3   1   4     2100.73     2016.42     27.11 o 
  -2   1   4      168.15      179.96      3.25 o 
  -1   1   4    10654.50    10170.79    191.37 o 
   0   1   4      668.04      641.72     10.38 o 
   1   1   4     1878.33     1860.15     28.98 o 
   2   1   4       81.47       94.44      2.87 o 
   3   1   4      629.71      620.76     10.46 o 
   4   1   4     3437.33     3583.16     55.51 o 
   5   1   4      480.32      503.86     13.38 o 
   6   1   4       12.35        5.70      0.74 o 
   7   1   4       44.25       34.12      2.03 o 
   8   1   4       15.59       18.16      1.40 o 
   9   1   4      200.41      193.28      6.11 o 
  10   1   4       13.78       12.19      2.13 o 
  11   1   4      121.65      110.78      4.71 o 
  12   1   4       35.99       43.48      2.99 o 
  13   1   4       77.37      102.87      4.94 o 
 -14   2   4       40.84       39.07      2.55 o 
 -13   2   4        4.02        1.80      0.84 o 
 -12   2   4       10.97       11.78      1.25 o 
 -11   2   4      345.39      336.87      6.46 o 
 -10   2   4       46.31       47.10      1.89 o 
  -9   2   4      186.63      181.30      3.88 o 
  -8   2   4       22.68       18.86      1.10 o 
  -7   2   4       88.09       86.66      1.90 o 
  -6   2   4      105.11       99.68      1.98 o 
  -5   2   4       26.91       21.42      0.79 o 
  -4   2   4      256.49      293.37      4.18 o 
  -3   2   4      140.10      126.45      2.28 o 
  -2   2   4     1302.41     1386.49     46.54 o 
  -1   2   4       32.97       34.67      0.96 o 
   0   2   4      207.43      220.77      4.08 o 
   1   2   4     1269.24     1198.67     19.11 o 
   2   2   4     2229.84     2256.21     35.26 o 
   3   2   4       30.84       24.39      1.12 o 
   4   2   4     1700.78     1840.63     29.25 o 
   5   2   4        0.37        0.24      0.40 o 
   6   2   4       32.29       37.19      1.61 o 
   7   2   4        8.06        7.06      0.91 o 
   8   2   4        8.56        9.57      1.40 o 
   9   2   4        1.05        0.30      0.82 o 
  10   2   4       10.57       11.91      1.74 o 
  11   2   4      170.16      162.82      5.97 o 
  12   2   4        9.01       15.80      2.17 o 
 -13   3   4       12.81       12.39      1.66 o 
 -12   3   4        0.00       -0.11      0.86 o 
 -11   3   4      408.31      388.44      7.21 o 
 -10   3   4       67.46       58.31      2.23 o 
  -9   3   4       48.75       42.71      1.72 o 
  -8   3   4      154.89      162.52      4.72 o 
  -7   3   4      263.61      265.23      4.36 o 
  -6   3   4       40.51       39.27      1.20 o 
  -5   3   4      260.30      284.72      4.26 o 
  -4   3   4       10.15       11.35      0.62 o 
  -3   3   4      105.92       95.48      1.60 o 
  -2   3   4       10.50       12.35      1.29 o 
  -1   3   4       22.28       33.47      1.02 o 
   0   3   4     3692.59     3956.79     52.52 o 
   1   3   4       45.75       56.32      1.67 o 
   2   3   4      122.23      116.34      2.78 o 
   3   3   4      183.36      193.64      5.10 o 
   4   3   4        0.33        0.97      0.45 o 
   5   3   4      282.72      295.80      7.46 o 
   6   3   4       27.68       29.48      1.64 o 
   7   3   4       70.64       78.72      2.61 o 
   8   3   4       70.35       61.99      3.70 o 
   9   3   4       10.73        9.21      1.55 o 
  10   3   4      374.52      357.94      9.91 o 
  11   3   4      101.85       98.45      5.25 o 
  12   3   4        3.97        6.14      1.83 o 
 -13   4   4      158.44      165.47      9.07 o 
 -12   4   4      338.28      355.15      8.22 o 
 -11   4   4       70.55       75.55      3.12 o 
 -10   4   4       94.89       86.65      3.54 o 
  -9   4   4        2.38        0.87      0.77 o 
  -8   4   4       40.40       42.96      1.67 o 
  -7   4   4       17.22       21.90      1.05 o 
  -6   4   4        4.23        3.78      0.70 o 
  -5   4   4        1.42        0.56      0.33 o 
  -4   4   4      805.67      837.27     10.00 o 
  -3   4   4     4072.71     4230.78     48.83 o 
  -2   4   4     5855.48     6084.74     71.91 o 
  -1   4   4     2183.24     2357.56     28.58 o 
   0   4   4      780.52      796.06     12.55 o 
   1   4   4       38.91       36.33      1.66 o 
   2   4   4       49.78       56.61      1.66 o 
   3   4   4      157.69      150.57      7.89 o 
   4   4   4      647.47      659.90     11.89 o 
   5   4   4       44.11       41.20      1.76 o 
   6   4   4       66.91       65.84      2.39 o 
   7   4   4      178.84      191.15      4.69 o 
   8   4   4      481.98      477.62     13.69 o 
   9   4   4       86.59       88.15      4.03 o 
  10   4   4        1.98        2.49      1.15 o 
  11   4   4       19.42       20.83      2.44 o 
 -12   5   4        4.16        3.89      1.54 o 
 -11   5   4        2.16        0.65      1.13 o 
 -10   5   4      239.90      223.02      7.20 o 
  -9   5   4      243.30      236.08      9.19 o 
  -8   5   4      413.79      401.80      8.26 o 
  -7   5   4       15.01       13.72      1.34 o 
  -6   5   4        7.28        9.74      1.13 o 
  -5   5   4        3.35        3.96      0.70 o 
  -4   5   4      145.54      145.39      3.12 o 
  -3   5   4      208.73      203.66      3.92 o 
  -2   5   4      150.88      154.81      3.16 o 
  -1   5   4       36.44       36.42      1.34 o 
   0   5   4       33.48       29.59      1.24 o 
   1   5   4       76.07       77.43      2.37 o 
   2   5   4        2.12        1.62      0.58 o 
   3   5   4      105.34      106.27      3.09 o 
   4   5   4        0.08       -0.64      0.43 o 
   5   5   4       51.57       50.66      1.84 o 
   6   5   4       58.21       52.66      2.22 o 
   7   5   4       40.12       40.18      2.62 o 
   8   5   4        8.09        5.95      1.43 o 
   9   5   4        0.07        1.26      2.26 o 
  10   5   4       10.36       11.00      2.07 o 
 -11   6   4        0.61        0.75      1.56 o 
 -10   6   4       17.46       16.41      3.21 o 
  -9   6   4        2.57        4.45      1.23 o 
  -8   6   4        5.65       10.09      1.65 o 
  -7   6   4      164.61      162.36      5.56 o 
  -6   6   4      131.41      133.59      4.84 o 
  -5   6   4        6.82        8.92      1.71 o 
  -4   6   4       17.72       18.99      1.47 o 
  -3   6   4       62.27       57.61      2.30 o 
  -2   6   4       64.44       58.43      2.29 o 
  -1   6   4        0.27        0.27      1.52 o 
   0   6   4       78.63       73.43      2.62 o 
   1   6   4      152.12      148.73      3.35 o 
   2   6   4        0.09       -0.22      0.49 o 
   3   6   4       85.27       84.73      2.75 o 
   4   6   4      167.87      170.59      3.85 o 
   5   6   4      309.81      311.64      5.93 o 
   6   6   4       31.18       31.38      2.15 o 
   7   6   4      220.01      219.53      6.97 o 
   8   6   4       90.56       78.01      3.90 o 
   9   6   4       22.49       23.55      3.59 o 
  -9   7   4        1.91        3.98      1.28 o 
  -8   7   4       56.37       58.56      5.77 o 
  -7   7   4       73.63       72.12      3.70 o 
  -6   7   4      267.82      269.88      8.03 o 
  -5   7   4      312.28      305.62     12.72 o 
  -4   7   4      157.92      155.04      6.15 o 
  -3   7   4        8.81        9.84      1.28 o 
  -2   7   4       93.77       97.89      4.96 o 
  -1   7   4      146.39      142.67      4.09 o 
   0   7   4        0.14        1.36      0.90 o 
   1   7   4       24.77       22.45      1.77 o 
   2   7   4      150.44      147.20      4.29 o 
   3   7   4        4.42        5.05      1.37 o 
   4   7   4        9.58        9.59      1.33 o 
   5   7   4      297.46      317.39      7.26 o 
   6   7   4       75.59       82.28      3.26 o 
   7   7   4       90.35      107.93      4.71 o 
   8   7   4      148.49      176.57      6.50 o 
  -7   8   4        0.91        0.76      1.13 o 
  -6   8   4       39.98       40.08      3.01 o 
  -5   8   4      389.52      393.10     10.83 o 
  -4   8   4      617.26      615.19     15.01 o 
  -3   8   4      270.65      271.60      6.57 o 
  -2   8   4      284.13      286.50      6.84 o 
  -1   8   4        1.53        1.55      0.92 o 
   0   8   4       20.07       17.17      2.17 o 
   1   8   4        0.00        0.18      0.82 o 
   2   8   4       61.03       55.38      2.67 o 
   3   8   4       65.94       73.83      3.11 o 
   4   8   4       10.83       12.81      1.63 o 
   5   8   4      103.82      103.54      4.75 o 
  -2   9   4        2.95        5.00      1.26 o 
  -1   9   4       16.64       16.64      1.82 o 
   0   9   4       18.47       16.97      1.89 o 
   1   9   4       67.85       63.21      3.62 o 
 -13   0   5       20.91       21.03      2.32 o 
 -11   0   5      347.20      323.54      8.77 o 
  -9   0   5      291.57      287.91     14.94 o 
  -7   0   5        4.51        6.40      0.97 o 
  -5   0   5        4.53        4.04      0.52 o 
  -3   0   5     2253.38     2294.89     43.20 o 
  -1   0   5      422.25      392.59      8.09 o 
   1   0   5     2153.91     2140.92     58.24 o 
   3   0   5     1406.12     1472.75     41.06 o 
   5   0   5      215.95      205.83      7.81 o 
   7   0   5      134.25      130.24      6.21 o 
   9   0   5       71.58       68.32      4.69 o 
  11   0   5       12.15       16.41      3.01 o 
 -14   1   5       42.55       52.27      3.02 o 
 -13   1   5       31.92       30.45      1.87 o 
 -12   1   5       86.71       87.18      2.82 o 
 -11   1   5       97.13       93.68      2.81 o 
 -10   1   5      119.89      113.65      2.99 o 
  -9   1   5       30.08       29.44      1.38 o 
  -8   1   5      368.98      366.55      6.29 o 
  -7   1   5      173.92      174.22      2.96 o 
  -6   1   5      297.06      295.54      3.85 o 
  -5   1   5       23.93       17.40      0.61 o 
  -4   1   5      259.29      227.76      3.04 o 
  -3   1   5      567.17      574.79      9.43 o 
  -2   1   5      317.63      295.30      6.51 o 
  -1   1   5       41.52       40.92      1.09 o 
   0   1   5     1298.12     1286.39     20.29 o 
   1   1   5       12.89       13.54      0.76 o 
   2   1   5      624.47      607.81     10.25 o 
   3   1   5     1089.50     1174.04     18.99 o 
   4   1   5     1897.17     1996.94     40.63 o 
   5   1   5       10.94       15.65      1.10 o 
   6   1   5       68.03       70.67      2.29 o 
   7   1   5       16.26       16.56      1.27 o 
   8   1   5      163.54      139.08      4.17 o 
   9   1   5       76.00       75.58      6.94 o 
  10   1   5       16.62       12.95      1.80 o 
  11   1   5        2.80        1.55      1.08 o 
  12   1   5        1.11        2.94      1.26 o 
 -14   2   5        2.33        2.69      1.15 o 
 -13   2   5       16.35       20.80      1.94 o 
 -12   2   5      367.90      335.91      7.75 o 
 -11   2   5       24.65       23.26      1.53 o 
 -10   2   5      300.46      287.32      5.56 o 
  -9   2   5      273.68      267.92      5.13 o 
  -8   2   5      733.58      769.10     13.95 o 
  -7   2   5      555.20      603.42     15.12 o 
  -6   2   5       14.38       14.31      0.75 o 
  -5   2   5      290.58      300.09      4.40 o 
  -4   2   5      147.08      156.67      2.55 o 
  -3   2   5      313.22      296.42      5.50 o 
  -2   2   5      153.15      165.00      4.31 o 
  -1   2   5      474.00      499.67     14.31 o 
   0   2   5        3.23        8.23      1.43 o 
   1   2   5       10.21       15.09      0.86 o 
   2   2   5      618.09      649.11     11.00 o 
   3   2   5       31.97       34.59      1.41 o 
   4   2   5       34.47       25.62      1.27 o 
   5   2   5       20.81       20.72      1.25 o 
   6   2   5      170.64      167.39      7.87 o 
   7   2   5        3.33        3.71      0.80 o 
   8   2   5       11.09       12.03      1.23 o 
   9   2   5      117.73      120.78      4.65 o 
  10   2   5       87.41       79.93      3.87 o 
  11   2   5        6.85       10.47      1.75 o 
  12   2   5        0.62        0.60      2.94 o 
 -13   3   5       13.71       17.88      1.90 o 
 -12   3   5       14.21       17.87      1.79 o 
 -11   3   5       63.30       46.64      2.43 o 
 -10   3   5       90.13       72.11      2.87 o 
  -9   3   5       53.59       42.64      2.40 o 
  -8   3   5      149.78      155.45      3.39 o 
  -7   3   5      106.54      106.41      2.24 o 
  -6   3   5      115.32      114.59      2.26 o 
  -5   3   5        8.19       13.47      0.70 o 
  -4   3   5        9.83        9.63      0.56 o 
  -3   3   5       18.72       13.35      0.88 o 
  -2   3   5       42.06       57.48      2.41 o 
  -1   3   5     2392.23     2605.88     40.62 o 
   0   3   5      460.99      530.04      9.10 o 
   1   3   5     1330.61     1450.73     23.21 o 
   2   3   5        3.70        5.81      0.69 o 
   3   3   5      101.32      112.35      2.87 o 
   4   3   5       47.29       44.29      1.74 o 
   5   3   5       83.74       96.74      2.83 o 
   6   3   5       12.29       17.52      2.65 o 
   7   3   5       46.66       47.69      2.07 o 
   8   3   5       27.24       37.85      2.50 o 
   9   3   5       97.46       84.36      3.85 o 
  10   3   5        4.82       12.24      1.85 o 
  11   3   5        0.09       -0.04      0.89 o 
  12   3   5       41.99       43.65      3.60 o 
 -12   4   5      457.25      467.87     10.05 o 
 -11   4   5      736.37      774.21     14.59 o 
 -10   4   5        9.27       12.64      1.45 o 
  -9   4   5        1.54        1.13      0.61 o 
  -8   4   5       37.98       33.45      1.51 o 
  -7   4   5      107.71      108.46      2.76 o 
  -6   4   5      102.34       94.66      2.41 o 
  -5   4   5      281.45      287.39      8.83 o 
  -4   4   5        3.67        4.70      0.60 o 
  -3   4   5      148.83      152.38      3.46 o 
  -2   4   5      893.43      906.98     11.51 o 
  -1   4   5      650.10      684.39     10.07 o 
   0   4   5       40.12       44.74      1.56 o 
   1   4   5     1625.47     1710.34     27.40 o 
   2   4   5      563.03      550.85     14.28 o 
   3   4   5       61.19       76.35      2.84 o 
   4   4   5        1.11        0.25      0.67 o 
   5   4   5       28.77       25.36      1.77 o 
   6   4   5      105.12      104.85      3.17 o 
   7   4   5        0.61        1.84      0.74 o 
   8   4   5      310.53      317.47      8.82 o 
   9   4   5        0.01        0.43      0.86 o 
  10   4   5        3.50        0.48      1.05 o 
  11   4   5      106.96      122.02      6.13 o 
 -12   5   5        1.88        4.33      1.45 o 
 -11   5   5      121.24      145.55      6.61 o 
 -10   5   5        0.66        0.71      1.04 o 
  -9   5   5        5.55        5.21      1.04 o 
  -8   5   5        0.63        0.96      0.73 o 
  -7   5   5      123.37      116.68      3.54 o 
  -6   5   5        0.02       -0.84      0.61 o 
  -5   5   5      246.22      240.12      4.54 o 
  -4   5   5       22.92       21.43      1.19 o 
  -3   5   5        2.44        4.22      0.67 o 
  -2   5   5       10.57       10.35      1.08 o 
  -1   5   5      149.22      139.05      3.64 o 
   0   5   5      462.10      493.03      9.23 o 
   1   5   5        0.89        1.59      0.51 o 
   2   5   5       94.13       97.52      2.48 o 
   3   5   5      148.84      151.15      4.64 o 
   4   5   5      307.63      288.79      7.07 o 
   5   5   5      547.03      544.65     10.31 o 
   6   5   5      144.22      139.91      3.94 o 
   7   5   5      573.53      567.56     34.63 o 
   8   5   5       32.18       35.44      4.98 o 
   9   5   5       75.94       77.04      6.25 o 
  10   5   5        2.57        3.43      1.34 o 
 -10   6   5        1.97        0.62      1.80 o 
  -9   6   5       11.06       11.70      2.21 o 
  -8   6   5       92.31       90.05      4.03 o 
  -7   6   5        1.25        1.97      1.00 o 
  -6   6   5        7.03        8.58      1.51 o 
  -5   6   5      220.18      215.03      6.59 o 
  -4   6   5      648.09      646.79     11.81 o 
  -3   6   5      309.04      297.17      6.87 o 
  -2   6   5       47.97       43.28      2.04 o 
  -1   6   5        0.17        0.53      0.68 o 
   0   6   5      268.35      258.10      7.72 o 
   1   6   5        9.13       10.15      1.24 o 
   2   6   5        1.99        0.88      0.76 o 
   3   6   5       94.56       90.65      3.14 o 
   4   6   5      377.37      374.89      9.72 o 
   5   6   5      303.61      305.59      8.14 o 
   6   6   5     1190.22     1264.09     40.55 o 
   7   6   5      397.26      435.55     14.87 o 
   8   6   5      149.41      145.37      9.03 o 
   9   6   5       70.89       79.27      4.08 o 
  -9   7   5        6.92       12.80      1.96 o 
  -8   7   5       68.57       65.25      3.62 o 
  -7   7   5        5.86        6.67      1.53 o 
  -6   7   5      229.38      245.21      7.59 o 
  -5   7   5      181.72      185.71      6.34 o 
  -4   7   5      938.06      961.41     16.95 o 
  -3   7   5      364.05      378.08      8.03 o 
  -2   7   5      123.61      123.84      3.82 o 
  -1   7   5        7.17        8.78      1.28 o 
   0   7   5        0.84        1.44      0.84 o 
   1   7   5      124.71      113.06      5.53 o 
   2   7   5        5.83        5.43      1.12 o 
   3   7   5      106.83      105.26      3.65 o 
   4   7   5       54.21       55.18      2.70 o 
   5   7   5        2.21        4.54      1.61 o 
   6   7   5       11.86       11.49      2.82 o 
   7   7   5        7.46        7.15      2.44 o 
  -6   8   5       77.96       84.29      4.26 o 
  -5   8   5       15.39       18.19      2.36 o 
  -4   8   5      240.03      254.96      8.10 o 
  -3   8   5       48.09       45.38      3.62 o 
  -2   8   5      108.19      118.38      4.33 o 
  -1   8   5        7.80        5.87      1.21 o 
   0   8   5      120.33      116.40      4.80 o 
   1   8   5       11.85       12.35      1.59 o 
   2   8   5      157.47      152.68      4.69 o 
   3   8   5       13.01       12.41      1.62 o 
   4   8   5      164.83      171.00      5.15 o 
   5   8   5       26.12       32.10      2.88 o 
 -14   0   6       39.48       37.50      2.85 o 
 -12   0   6       38.85       36.15      2.60 o 
 -10   0   6       21.45       18.77      1.79 o 
  -8   0   6        0.36        0.45      0.57 o 
  -6   0   6       42.87       51.03      1.60 o 
  -4   0   6      242.06      263.95      4.97 o 
  -2   0   6        0.25        0.22      0.77 o 
   0   0   6      199.08      196.71      5.69 o 
   2   0   6      912.78      924.63     26.29 o 
   4   0   6       36.33       44.87      2.86 o 
   6   0   6      377.39      376.05     12.94 o 
   8   0   6       19.24       13.86      2.40 o 
  10   0   6       21.07       20.97      3.10 o 
  12   0   6        9.59       24.89      3.74 o 
 -14   1   6       35.44       40.18      2.55 o 
 -13   1   6        0.01        0.41      0.76 o 
 -12   1   6       66.28       59.57      2.28 o 
 -11   1   6       17.91       15.83      1.29 o 
 -10   1   6        0.06       -0.17      0.49 o 
  -9   1   6      125.33      115.58      2.89 o 
  -8   1   6      376.40      393.27      6.67 o 
  -7   1   6      427.44      456.42      6.44 o 
  -6   1   6      679.89      734.42      8.65 o 
  -5   1   6       91.78       95.46      1.73 o 
  -4   1   6      274.39      271.89      3.85 o 
  -3   1   6      131.16      118.44      3.55 o 
  -2   1   6     1505.51     1635.18     32.46 o 
  -1   1   6     1048.03     1161.72     18.46 o 
   0   1   6      169.93      177.85      3.51 o 
   1   1   6      542.76      506.54      8.69 o 
   2   1   6      391.13      410.71      7.35 o 
   3   1   6      189.50      204.78      4.30 o 
   4   1   6      319.29      343.20      6.59 o 
   5   1   6      128.28      121.00      3.17 o 
   6   1   6       50.90       42.85      1.81 o 
   7   1   6      220.19      189.26      4.64 o 
   8   1   6      144.69      112.58      3.39 o 
   9   1   6      473.71      416.26     10.75 o 
  10   1   6       76.14       61.47      3.33 o 
  11   1   6       75.89       67.52      3.66 o 
  12   1   6        1.16        0.58      1.03 o 
 -13   2   6       27.18       30.93      3.20 o 
 -12   2   6       43.11       40.49      3.07 o 
 -11   2   6       14.40       16.51      1.61 o 
 -10   2   6       39.43       34.10      1.96 o 
  -9   2   6        2.71        4.55      0.91 o 
  -8   2   6      176.91      184.72      3.80 o 
  -7   2   6      483.82      525.57      8.17 o 
  -6   2   6      215.42      198.98      3.29 o 
  -5   2   6      285.80      309.89      4.55 o 
  -4   2   6       14.23       16.49      5.40 o 
  -3   2   6       15.59       15.20      1.17 o 
  -2   2   6      153.29      171.25      5.17 o 
  -1   2   6        4.28        4.62      0.80 o 
   0   2   6       15.83       20.50      0.96 o 
   1   2   6        3.39        5.18      0.59 o 
   2   2   6       40.93       45.49      1.59 o 
   3   2   6       86.74       95.91      2.59 o 
   4   2   6      102.70      108.23      2.91 o 
   5   2   6       21.30       25.20      1.42 o 
   6   2   6       49.78       41.02      1.82 o 
   7   2   6       51.97       51.90      2.16 o 
   8   2   6       27.42       22.16      1.59 o 
   9   2   6        0.01        0.80      0.89 o 
  10   2   6       43.34       40.61      2.74 o 
  11   2   6       42.09       46.14      3.09 o 
  12   2   6        5.08        9.55      2.54 o 
 -13   3   6        6.27        5.13      1.23 o 
 -12   3   6       19.93       14.52      1.64 o 
 -11   3   6        4.29       10.66      1.44 o 
 -10   3   6     1002.26      962.40     17.25 o 
  -9   3   6        4.20        7.61      2.03 o 
  -8   3   6        2.52        1.95      0.65 o 
  -7   3   6        0.42        2.01      0.57 o 
  -6   3   6        5.96        7.58      1.22 o 
  -5   3   6       12.48       13.08      0.91 o 
  -4   3   6        2.99        5.20      0.62 o 
  -3   3   6       61.03       57.11      2.75 o 
  -2   3   6      236.40      222.33      5.80 o 
  -1   3   6      391.03      432.39      9.66 o 
   0   3   6       80.61       85.28      2.49 o 
   1   3   6      936.62      946.50     15.61 o 
   2   3   6     1369.73     1391.24     22.52 o 
   3   3   6      466.19      443.70     25.53 o 
   4   3   6        0.30        0.95      0.52 o 
   5   3   6       59.16       58.51      3.51 o 
   6   3   6       29.43       25.61      1.52 o 
   7   3   6      155.72      150.22      4.85 o 
   8   3   6        3.90        6.85      1.42 o 
   9   3   6       59.59       57.07      3.47 o 
  10   3   6       15.93       12.60      1.86 o 
  11   3   6       81.36       85.51      4.25 o 
 -12   4   6        5.03        5.89      1.53 o 
 -11   4   6       78.18       89.38      5.74 o 
 -10   4   6       17.92       18.38      1.68 o 
  -9   4   6       34.86       32.81      1.98 o 
  -8   4   6      189.28      183.55      3.98 o 
  -7   4   6       10.51        9.63      1.20 o 
  -6   4   6      205.68      200.58      5.75 o 
  -5   4   6       41.98       43.05      1.55 o 
  -4   4   6       73.53       71.37      1.96 o 
  -3   4   6      149.24      157.08      4.78 o 
  -2   4   6      361.95      373.46      8.99 o 
  -1   4   6       24.67       26.85      1.83 o 
   0   4   6        3.02        3.71      1.96 o 
   1   4   6       19.29       15.84      1.04 o 
   2   4   6       52.88       50.63      1.87 o 
   3   4   6       53.48       46.88      1.86 o 
   4   4   6       56.31       55.57      2.13 o 
   5   4   6       15.52       13.49      1.27 o 
   6   4   6      432.26      405.44      8.20 o 
   7   4   6       19.89       20.09      1.61 o 
   8   4   6      536.07      509.97     12.70 o 
   9   4   6       10.78       10.21      1.73 o 
  10   4   6        4.39        8.29      1.64 o 
 -11   5   6        9.36       13.57      2.12 o 
 -10   5   6       14.57       15.28      2.08 o 
  -9   5   6       70.96       77.46      2.98 o 
  -8   5   6        5.94        6.41      1.42 o 
  -7   5   6      713.87      727.81     14.48 o 
  -6   5   6      523.17      532.17     10.21 o 
  -5   5   6      821.60      858.09     15.10 o 
  -4   5   6      533.30      516.31      9.81 o 
  -3   5   6       23.69       22.60      1.96 o 
  -2   5   6      350.14      342.91      8.73 o 
  -1   5   6      916.86      956.94     20.27 o 
   0   5   6      188.25      193.11      5.83 o 
   1   5   6        0.38        1.20      0.86 o 
   2   5   6       81.00       73.56      3.27 o 
   3   5   6       62.86       60.23      3.50 o 
   4   5   6      179.32      175.79      5.31 o 
   5   5   6        0.02        0.17      0.69 o 
   6   5   6      211.66      217.11      6.83 o 
   7   5   6       33.09       32.70      3.45 o 
   8   5   6       97.17       92.32      5.89 o 
   9   5   6      111.10      111.86      4.83 o 
 -10   6   6        0.13       -1.43      1.25 o 
  -9   6   6       53.95       59.38      4.42 o 
  -8   6   6        8.82        7.89      2.29 o 
  -7   6   6       25.08       21.44      2.82 o 
  -6   6   6       22.77       25.54      2.32 o 
  -5   6   6     1645.91     1578.98     32.35 o 
  -4   6   6      475.22      415.56     10.58 o 
  -3   6   6     1963.82     1894.98     30.73 o 
  -2   6   6     1333.74     1308.19     21.98 o 
  -1   6   6        1.33        1.23      0.78 o 
   0   6   6       16.20       18.04      2.86 o 
   1   6   6       51.71       49.97      2.88 o 
   2   6   6      151.01      154.68      5.33 o 
   3   6   6       31.04       27.39      2.39 o 
   4   6   6      183.23      200.22      6.39 o 
   5   6   6      427.94      426.07     10.97 o 
   6   6   6       68.80       74.57      3.70 o 
   7   6   6      705.75      731.24     24.95 o 
   8   6   6       31.69       40.25      4.66 o 
  -8   7   6        0.24       -0.04      0.90 o 
  -7   7   6       54.42       57.36      3.95 o 
  -6   7   6        5.86        4.70      1.47 o 
  -5   7   6        6.52        6.55      1.44 o 
  -4   7   6       50.00       54.36      2.85 o 
  -3   7   6       33.36       36.47      2.16 o 
  -2   7   6        4.79        3.72      1.06 o 
  -1   7   6        7.20        8.72      1.31 o 
   0   7   6       20.66       20.45      2.18 o 
   1   7   6       24.45       24.08      1.93 o 
   2   7   6      111.30      104.62      5.25 o 
   3   7   6        9.89        9.62      1.73 o 
   4   7   6       21.05       18.07      3.67 o 
   5   7   6        3.51        4.88      1.48 o 
   6   7   6        1.68        2.88      1.89 o 
   7   7   6       35.82       42.51      4.91 o 
  -6   8   6        0.36        0.87      1.09 o 
  -5   8   6       25.34       35.75      3.10 o 
  -4   8   6        0.03        2.44      1.35 o 
  -3   8   6        4.74        4.58      1.16 o 
  -2   8   6        5.97        6.41      1.30 o 
  -1   8   6       77.82       86.61      3.42 o 
   0   8   6      148.67      151.09      4.73 o 
   1   8   6       48.63       57.66      2.84 o 
   2   8   6      108.45      102.51      4.71 o 
   3   8   6        2.94        5.99      1.63 o 
   4   8   6       41.46       45.38      3.29 o 
 -13   0   7       96.53       95.81      6.56 o 
 -11   0   7       14.18       12.73      1.67 o 
  -9   0   7       64.86       71.01      3.08 o 
  -7   0   7      876.27      892.68     18.70 o 
  -5   0   7      293.09      269.55      5.18 o 
  -3   0   7        0.88        1.27      0.44 o 
  -1   0   7       23.51       18.85      1.13 o 
   1   0   7       53.45       59.48      2.90 o 
   3   0   7      511.19      470.45     14.68 o 
   5   0   7        4.06        1.80      1.06 o 
   7   0   7      339.35      371.23     13.36 o 
   9   0   7       66.02       65.59      3.23 o 
  11   0   7       40.18       33.07      4.03 o 
 -14   1   7       32.70       43.89      2.68 o 
 -13   1   7        8.17        7.30      1.33 o 
 -12   1   7        0.09        1.65      0.87 o 
 -11   1   7      341.04      310.51      7.15 o 
 -10   1   7       90.45       86.40      3.06 o 
  -9   1   7       26.00       27.73      1.38 o 
  -8   1   7        7.68        7.66      0.81 o 
  -7   1   7        0.07        0.00      0.32 o 
  -6   1   7       14.90       11.30      0.60 o 
  -5   1   7        5.04        9.64      0.54 o 
  -4   1   7      421.32      435.29      6.48 o 
  -3   1   7     1079.63     1148.97     18.32 o 
  -2   1   7     2110.19     2289.92     42.28 o 
  -1   1   7     4021.23     4382.11     67.41 o 
   0   1   7     2267.15     2414.45     37.66 o 
   1   1   7      342.72      358.14      6.54 o 
   2   1   7        0.11        1.09      0.60 o 
   3   1   7      103.38      108.73      4.36 o 
   4   1   7        1.16        1.83      1.75 o 
   5   1   7        9.77        7.22      0.94 o 
   6   1   7       67.29       61.32      2.28 o 
   7   1   7      120.85       96.50      3.07 o 
   8   1   7      246.23      239.16      5.66 o 
   9   1   7      136.87      110.33      4.50 o 
  10   1   7       18.25       22.03      2.96 o 
  11   1   7        2.19        3.14      1.78 o 
 -13   2   7       77.01       68.83      3.32 o 
 -12   2   7      178.65      180.51      5.19 o 
 -11   2   7        1.84        4.19      1.01 o 
 -10   2   7        6.62        5.78      1.08 o 
  -9   2   7        7.55        6.08      1.01 o 
  -8   2   7       70.70       78.66      3.07 o 
  -7   2   7      286.58      259.36      9.60 o 
  -6   2   7        0.27        0.33      0.42 o 
  -5   2   7       40.64       37.20      1.38 o 
  -4   2   7       83.28       79.26      2.28 o 
  -3   2   7       93.33       87.06      2.93 o 
  -2   2   7     1147.40     1160.22     23.14 o 
  -1   2   7      105.06       92.06      3.08 o 
   0   2   7      442.34      480.44      8.38 o 
   1   2   7     1066.33     1099.61     17.95 o 
   2   2   7        5.99        7.10      0.76 o 
   3   2   7      151.11      164.06      3.81 o 
   4   2   7       16.11       16.47      1.21 o 
   5   2   7       63.55       62.89      3.06 o 
   6   2   7       37.47       32.20      1.70 o 
   7   2   7        7.34        8.48      1.14 o 
   8   2   7        5.91        4.69      0.92 o 
   9   2   7       73.40       69.77      3.56 o 
  10   2   7       32.09       27.41      2.54 o 
  11   2   7       54.69       58.62      3.52 o 
 -13   3   7        1.85        1.54      0.99 o 
 -12   3   7       59.03       62.47      2.92 o 
 -11   3   7       27.11       35.06      2.22 o 
 -10   3   7      448.77      414.62      8.79 o 
  -9   3   7      103.39       97.30      5.53 o 
  -8   3   7       79.49       73.11      2.39 o 
  -7   3   7      590.72      604.26     11.77 o 
  -6   3   7      155.84      162.10      3.47 o 
  -5   3   7      166.29      167.92      4.84 o 
  -4   3   7      106.56       98.92      2.73 o 
  -3   3   7      223.80      256.51      5.26 o 
  -2   3   7       75.69       65.20      2.78 o 
  -1   3   7       10.08       12.85      1.35 o 
   0   3   7       21.77       23.31      3.12 o 
   1   3   7      123.05      112.15      2.80 o 
   2   3   7      288.06      283.09     10.92 o 
   3   3   7     1823.18     1902.72     65.32 o 
   4   3   7       20.41       29.86      1.81 o 
   5   3   7      161.15      162.73      4.15 o 
   6   3   7        0.66       -0.41      0.57 o 
   7   3   7        0.88        0.89      0.89 o 
   8   3   7       90.80       94.95      4.10 o 
   9   3   7       13.11       15.59      3.44 o 
  10   3   7        4.08        3.92      2.33 o 
  11   3   7        2.75        6.83      1.82 o 
 -12   4   7        4.42        5.25      2.02 o 
 -11   4   7       27.26       25.84      2.60 o 
 -10   4   7       15.57       13.89      1.97 o 
  -9   4   7      201.60      202.93      6.62 o 
  -8   4   7        5.31        4.59      1.24 o 
  -7   4   7       15.71       16.18      1.19 o 
  -6   4   7      267.71      269.32      5.99 o 
  -5   4   7        8.42       10.46      1.13 o 
  -4   4   7       73.92       65.55      2.89 o 
  -3   4   7      119.49      140.06     13.32 o 
  -2   4   7       41.79       44.37      2.33 o 
  -1   4   7       38.62       38.89      2.19 o 
   0   4   7      196.62      205.57      5.89 o 
   1   4   7      294.26      298.78      7.75 o 
   2   4   7      317.41      328.63      8.38 o 
   3   4   7      853.33      842.93     17.02 o 
   4   4   7     1572.93     1601.77     26.33 o 
   5   4   7      979.51      938.37     16.38 o 
   6   4   7       43.68       45.87      2.17 o 
   7   4   7       65.76       63.79      2.59 o 
   8   4   7        0.90       -0.39      1.41 o 
   9   4   7        0.00        1.24      1.28 o 
  10   4   7        2.94        4.59      2.43 o 
 -11   5   7        6.84       11.94      2.23 o 
 -10   5   7       17.02       21.73      2.49 o 
  -9   5   7       40.20       40.10      2.23 o 
  -8   5   7      181.51      186.06      4.98 o 
  -7   5   7      134.09      131.22      5.84 o 
  -6   5   7       91.95       95.33      3.20 o 
  -5   5   7      468.60      444.40      8.89 o 
  -4   5   7      129.24      122.69      3.59 o 
  -3   5   7       19.93       21.89      2.01 o 
  -2   5   7        0.17       -0.63      1.03 o 
  -1   5   7       56.70       57.48      5.04 o 
   0   5   7        0.16       -0.67      0.88 o 
   1   5   7       71.56       62.88      3.91 o 
   2   5   7        3.34        2.72      1.01 o 
   3   5   7       24.12       19.52      2.67 o 
   4   5   7      246.10      234.54      9.81 o 
   5   5   7       27.34       21.70      2.16 o 
   6   5   7       86.64       77.84      3.72 o 
   7   5   7        5.79        5.24      2.07 o 
   8   5   7        2.53        1.33      1.09 o 
   9   5   7        1.58        2.40      1.30 o 
 -10   6   7       43.82       49.91      4.75 o 
  -9   6   7        1.62        4.77      1.96 o 
  -8   6   7       20.97       22.58      2.74 o 
  -7   6   7       16.85       17.82      2.08 o 
  -6   6   7        0.47        2.95      1.04 o 
  -5   6   7      597.44      626.49     14.77 o 
  -4   6   7     1083.00     1055.05     22.75 o 
  -3   6   7       41.60       31.19      2.53 o 
  -2   6   7      952.26      923.44     26.36 o 
  -1   6   7       34.00       29.44      2.46 o 
   0   6   7       76.85       73.11      3.58 o 
   1   6   7       90.12       83.31      3.80 o 
   2   6   7      129.16      125.26      4.78 o 
   3   6   7       14.65       11.93      1.78 o 
   4   6   7       18.09       19.96      2.19 o 
   5   6   7       17.15       19.46      2.22 o 
   6   6   7      326.57      330.47      9.33 o 
   7   6   7      104.51      107.82      7.00 o 
   8   6   7        4.70        3.74      2.09 o 
  -8   7   7       13.78       13.93      3.37 o 
  -7   7   7        2.43        5.06      1.39 o 
  -6   7   7       16.87       22.47      2.46 o 
  -5   7   7       24.28       26.35      2.53 o 
  -4   7   7        0.03        1.47      1.44 o 
  -3   7   7      108.01      108.24      4.63 o 
  -2   7   7       29.26       33.80      2.76 o 
  -1   7   7       51.71       51.67      5.03 o 
   0   7   7       14.12       13.45      1.97 o 
   1   7   7        5.86        8.76      1.73 o 
   2   7   7       90.95       89.78      4.25 o 
   3   7   7       34.97       39.45      3.03 o 
   4   7   7       24.21       29.75      2.77 o 
   5   7   7      151.27      165.08      6.15 o 
   6   7   7       70.40       72.55      5.79 o 
  -5   8   7      213.66      193.36      7.05 o 
  -4   8   7      443.13      392.93     11.09 o 
  -3   8   7       10.43       10.93      1.91 o 
  -2   8   7        7.17       11.84      1.95 o 
  -1   8   7        0.10        2.02      1.98 o 
   0   8   7      176.56      172.72      6.55 o 
   1   8   7       45.32       39.30      4.20 o 
   2   8   7        3.36        2.38      1.40 o 
   3   8   7        0.02        0.95      1.28 o 
 -12   0   8       94.52       89.20      6.23 o 
 -10   0   8       17.42       20.88      2.75 o 
  -8   0   8      415.71      442.38     13.27 o 
  -6   0   8        5.51        6.29      0.73 o 
  -4   0   8      497.61      494.25     10.41 o 
  -2   0   8     1997.86     2000.53     38.32 o 
   0   0   8       85.40       88.50      2.89 o 
   2   0   8      206.82      206.20      5.48 o 
   4   0   8       10.52       14.50      1.91 o 
   6   0   8       48.86       38.38      2.33 o 
   8   0   8      331.49      283.36      7.89 o 
  10   0   8      424.21      398.25     15.38 o 
 -13   1   8        7.45        8.95      1.46 o 
 -12   1   8      419.04      382.91      8.56 o 
 -11   1   8       95.05       83.46      3.17 o 
 -10   1   8       70.11       64.64      2.68 o 
  -9   1   8       40.35       42.11      2.05 o 
  -8   1   8        4.98        3.93      0.81 o 
  -7   1   8       74.66       74.21      2.54 o 
  -6   1   8       93.64       95.27      2.02 o 
  -5   1   8        3.24        3.45      0.48 o 
  -4   1   8      215.27      213.39      3.62 o 
  -3   1   8     2861.31     2968.01     46.03 o 
  -2   1   8      324.82      417.43      7.29 o 
  -1   1   8      228.88      222.13      5.08 o 
   0   1   8      113.33       90.89      2.30 o 
   1   1   8       36.12       38.37      1.45 o 
   2   1   8        6.68        6.05      0.76 o 
   3   1   8      503.06      499.11      9.12 o 
   4   1   8       37.19       35.31      1.65 o 
   5   1   8        2.46        4.22      0.80 o 
   6   1   8        1.18        2.84      0.77 o 
   7   1   8        5.35        5.38      0.99 o 
   8   1   8      212.32      169.38      4.59 o 
   9   1   8       32.58       36.18      2.58 o 
  10   1   8       21.91       21.20      2.33 o 
  11   1   8       14.40       19.96      2.36 o 
 -13   2   8        0.50        0.40      0.94 o 
 -12   2   8        2.15        1.42      0.94 o 
 -11   2   8       41.91       37.43      3.28 o 
 -10   2   8      127.03      111.80      3.69 o 
  -9   2   8       33.57       30.07      1.87 o 
  -8   2   8      161.69      151.37      4.15 o 
  -7   2   8      255.66      258.37      5.96 o 
  -6   2   8      129.96      116.45      2.77 o 
  -5   2   8      132.30      130.72      2.91 o 
  -4   2   8       75.22       74.61      2.79 o 
  -3   2   8      341.20      318.57     29.28 o 
  -2   2   8      144.49      146.88      4.33 o 
  -1   2   8       67.25       58.74      2.45 o 
   0   2   8      171.93      160.06      4.15 o 
   1   2   8        3.07        5.82      0.68 o 
   2   2   8      203.62      196.55      4.31 o 
   3   2   8      369.28      368.11      7.18 o 
   4   2   8      499.64      492.87      9.24 o 
   5   2   8       68.69       67.34      2.75 o 
   6   2   8      129.52      111.88      3.37 o 
   7   2   8       15.34       14.66      1.43 o 
   8   2   8      183.64      169.40      4.63 o 
   9   2   8       69.06       62.26      4.63 o 
  10   2   8        8.99       13.23      1.94 o 
 -13   3   8      150.66      141.46      4.75 o 
 -12   3   8       20.02       21.13      1.95 o 
 -11   3   8       73.65       66.57      3.50 o 
 -10   3   8       23.80       23.73      1.88 o 
  -9   3   8       66.95       71.86      4.49 o 
  -8   3   8     1048.64     1070.39     15.91 o 
  -7   3   8       19.28       18.33      1.25 o 
  -6   3   8     1149.45     1143.06     42.70 o 
  -5   3   8       58.82       54.95      1.97 o 
  -4   3   8      497.37      460.24     22.80 o 
  -3   3   8      186.21      182.96     16.73 o 
  -2   3   8        0.61        1.58      0.68 o 
  -1   3   8       50.67       50.07      2.78 o 
   0   3   8      294.08      256.70      6.74 o 
   1   3   8        0.52        0.69      0.65 o 
   2   3   8      387.74      382.95      9.38 o 
   3   3   8      452.95      446.61     15.71 o 
   4   3   8      144.44      150.30      4.95 o 
   5   3   8      687.61      685.02     12.51 o 
   6   3   8       33.23       32.52      2.89 o 
   7   3   8       33.11       31.73      1.96 o 
   8   3   8       11.41       12.59      1.86 o 
   9   3   8        0.13        2.07      1.10 o 
  10   3   8        0.29        1.61      1.28 o 
 -12   4   8        2.20        2.25      1.35 o 
 -11   4   8       15.68       21.19      2.48 o 
 -10   4   8       21.23       22.81      2.42 o 
  -9   4   8      319.24      322.50      9.19 o 
  -8   4   8       29.01       33.34      1.97 o 
  -7   4   8     1021.63     1047.99     18.19 o 
  -6   4   8      981.30     1013.58     17.55 o 
  -5   4   8      633.53      625.88     11.56 o 
  -4   4   8      294.11      279.47     19.28 o 
  -3   4   8      187.55      187.65      9.30 o 
  -2   4   8        4.80        7.71      1.23 o 
  -1   4   8        0.18        1.24      0.74 o 
   0   4   8       21.30       20.05      1.81 o 
   1   4   8       39.11       39.37      3.04 o 
   2   4   8      115.42      103.32      4.01 o 
   3   4   8      217.60      214.88     11.17 o 
   4   4   8      212.56      208.77      6.37 o 
   5   4   8      605.78      584.82     17.86 o 
   6   4   8       97.02       93.39      3.19 o 
   7   4   8       16.11       14.16      1.50 o 
   8   4   8        2.33        2.57      1.13 o 
   9   4   8       16.71       21.72      2.56 o 
 -11   5   8       64.49       71.83      4.06 o 
 -10   5   8       24.24       24.20      2.58 o 
  -9   5   8        0.08        0.20      0.99 o 
  -8   5   8       10.97       14.10      1.48 o 
  -7   5   8       63.85       59.75      5.09 o 
  -6   5   8       25.03       21.92      1.72 o 
  -5   5   8       20.61       19.88      1.97 o 
  -4   5   8       50.93       47.83      2.71 o 
  -3   5   8        9.07        9.77      1.56 o 
  -2   5   8       38.15       34.64      2.33 o 
  -1   5   8       26.09       24.95      2.15 o 
   0   5   8        4.69        4.06      1.14 o 
   1   5   8      566.43      542.58     17.44 o 
   2   5   8      108.55       96.65      5.99 o 
   3   5   8        1.94        2.66      1.10 o 
   4   5   8       55.25       44.92      2.76 o 
   5   5   8        0.64        2.54      1.15 o 
   6   5   8        6.29       10.49      1.75 o 
   7   5   8        6.68        4.33      1.33 o 
   8   5   8       11.59       13.20      2.90 o 
  -9   6   8        1.48        3.01      1.24 o 
  -8   6   8       22.25       19.23      2.24 o 
  -7   6   8       70.13       74.98      3.69 o 
  -6   6   8       66.08       62.46      3.33 o 
  -5   6   8       12.12       12.79      1.82 o 
  -4   6   8        0.79        0.47      0.94 o 
  -3   6   8        2.01        3.78      1.23 o 
  -2   6   8       31.39       32.57      2.61 o 
  -1   6   8      521.14      512.52     27.53 o 
   0   6   8       65.11       69.73      3.54 o 
   1   6   8      320.72      308.36      8.73 o 
   2   6   8       46.13       41.23      2.76 o 
   3   6   8       21.33       25.44      2.92 o 
   4   6   8       32.00       28.77      2.55 o 
   5   6   8        0.58        1.42      1.18 o 
   6   6   8        8.11       10.97      1.94 o 
   7   6   8        0.18        1.94      1.85 o 
  -7   7   8        2.19        3.05      1.39 o 
  -6   7   8       49.01       46.48      3.10 o 
  -5   7   8        1.15        3.37      1.29 o 
  -4   7   8       60.26       55.97      3.35 o 
  -3   7   8       24.59       24.45      2.50 o 
  -2   7   8       57.34       59.49      3.45 o 
  -1   7   8       46.81       50.35      4.55 o 
   0   7   8       15.06       12.61      2.05 o 
   1   7   8        9.39        9.85      1.88 o 
   2   7   8       50.87       45.32      3.09 o 
   3   7   8        2.71        2.53      1.29 o 
   4   7   8       39.29       37.80      4.92 o 
   5   7   8       23.39       25.39      2.68 o 
  -4   8   8      758.90      720.01     30.85 o 
  -3   8   8      453.83      427.82     11.81 o 
  -2   8   8      134.58      126.05      5.47 o 
  -1   8   8       22.21       27.81      3.03 o 
   0   8   8       10.97       11.46      2.12 o 
   1   8   8        7.28        7.56      1.81 o 
 -11   0   9        8.49        8.43      2.53 o 
  -9   0   9        5.02        2.44      1.67 o 
  -7   0   9      176.31      170.20      7.92 o 
  -5   0   9      291.92      279.72     11.60 o 
  -3   0   9      187.01      176.67      7.02 o 
  -1   0   9     2996.86     3243.39     61.55 o 
   1   0   9      117.61      121.16      3.79 o 
   3   0   9      263.91      264.45      6.93 o 
   5   0   9       90.00       90.41      3.61 o 
   7   0   9        2.43        3.23      1.09 o 
   9   0   9       87.32       73.95      3.63 o 
 -13   1   9        0.96        2.49      1.38 o 
 -12   1   9       62.65       62.17      3.78 o 
 -11   1   9       74.96       74.48      3.98 o 
 -10   1   9      116.15      115.28      3.73 o 
  -9   1   9      157.15      158.18      4.40 o 
  -8   1   9       46.54       50.45      2.22 o 
  -7   1   9       62.28       62.23      2.35 o 
  -6   1   9       16.65       16.45      0.99 o 
  -5   1   9       55.76       49.84      1.56 o 
  -4   1   9       18.88       11.93      0.97 o 
  -3   1   9      647.02      725.32     12.38 o 
  -2   1   9      177.55      187.13      5.93 o 
  -1   1   9     1442.44     1527.73     24.42 o 
   0   1   9       25.53       24.24      1.19 o 
   1   1   9      129.70      122.47      3.03 o 
   2   1   9     1422.59     1494.21     24.30 o 
   3   1   9      308.82      286.21     12.55 o 
   4   1   9      366.11      377.48     12.11 o 
   5   1   9      180.28      171.10      6.64 o 
   6   1   9       11.92        9.81      1.42 o 
   7   1   9       36.96       28.58      1.85 o 
   8   1   9      170.18      160.48      4.55 o 
   9   1   9       47.01       41.04      2.26 o 
  10   1   9        2.67        2.04      1.10 o 
 -13   2   9       15.00       16.45      1.88 o 
 -12   2   9      103.94      110.31      5.25 o 
 -11   2   9        5.26        4.63      1.11 o 
 -10   2   9      170.74      172.80      6.61 o 
  -9   2   9        5.75        5.86      1.45 o 
  -8   2   9       23.86       26.61      2.37 o 
  -7   2   9      202.27      190.74      4.00 o 
  -6   2   9        0.98        0.96      0.51 o 
  -5   2   9       80.79       74.75      2.77 o 
  -4   2   9       98.78      103.33      3.48 o 
  -3   2   9      485.68      504.31     15.63 o 
  -2   2   9      105.37      109.85     17.81 o 
  -1   2   9        4.17        6.82      1.08 o 
   0   2   9       12.83       12.92      2.04 o 
   1   2   9       29.11       28.94      1.92 o 
   2   2   9     1230.46     1232.22     37.30 o 
   3   2   9      511.40      483.98     11.05 o 
   4   2   9      412.15      382.23      7.67 o 
   5   2   9       60.45       54.57      2.49 o 
   6   2   9       22.48       18.85      1.54 o 
   7   2   9        9.59       11.82      1.39 o 
   8   2   9       58.23       47.90      3.18 o 
   9   2   9       41.48       51.49      3.10 o 
  10   2   9        1.33        0.58      1.08 o 
 -12   3   9       40.91       43.75      2.63 o 
 -11   3   9       17.22       18.27      1.83 o 
 -10   3   9        1.43        1.46      0.82 o 
  -9   3   9       69.13       72.27      2.90 o 
  -8   3   9      204.35      206.55      6.62 o 
  -7   3   9      504.30      501.07      8.38 o 
  -6   3   9      896.42      880.95     13.31 o 
  -5   3   9      169.14      171.80      4.21 o 
  -4   3   9      116.62      104.97      3.03 o 
  -3   3   9       61.82       58.91      7.01 o 
  -2   3   9        1.16        2.25      0.82 o 
  -1   3   9      110.38      106.96      3.80 o 
   0   3   9      204.87      194.05      6.62 o 
   1   3   9        0.06       -0.52      0.61 o 
   2   3   9        9.61       13.62      1.66 o 
   3   3   9       81.17       83.30      3.96 o 
   4   3   9        2.37        2.48      0.96 o 
   5   3   9        0.01        0.80      0.89 o 
   6   3   9       14.12       12.90      1.40 o 
   7   3   9       64.56       64.99      2.70 o 
   8   3   9        0.10        0.85      0.83 o 
   9   3   9        0.49        2.70      1.19 o 
 -11   4   9       12.81       13.64      3.21 o 
 -10   4   9       26.74       29.03      3.37 o 
  -9   4   9       45.07       51.13      3.19 o 
  -8   4   9       75.11       74.02      2.86 o 
  -7   4   9        9.92        8.92      1.22 o 
  -6   4   9      426.19      417.43      8.51 o 
  -5   4   9      381.86      365.22      7.63 o 
  -4   4   9      196.43      202.43      6.03 o 
  -3   4   9       48.68       53.97      2.75 o 
  -2   4   9       62.91       59.27      4.35 o 
  -1   4   9       96.14       87.82      5.19 o 
   0   4   9        0.26        0.12      0.76 o 
   1   4   9        0.99        1.48      0.89 o 
   2   4   9       13.84       16.32      1.89 o 
   3   4   9       28.04       23.50      2.12 o 
   4   4   9       86.21       77.84      3.59 o 
   5   4   9        2.25        2.46      1.23 o 
   6   4   9       14.00       15.81      1.99 o 
   7   4   9       38.42       44.80      3.07 o 
   8   4   9       50.58       53.07      4.84 o 
   9   4   9       20.74       23.65      3.72 o 
 -10   5   9       63.07       65.50      8.03 o 
  -9   5   9       24.30       27.52      2.66 o 
  -8   5   9       33.80       32.37      2.07 o 
  -7   5   9        1.37        2.51      0.92 o 
  -6   5   9      231.49      222.43      5.61 o 
  -5   5   9       86.87       80.39      2.98 o 
  -4   5   9       29.54       30.54      2.31 o 
  -3   5   9      122.50      122.44      4.60 o 
  -2   5   9       51.58       47.21      2.76 o 
  -1   5   9       35.21       27.75      3.26 o 
   0   5   9        1.85        3.02      1.14 o 
   1   5   9      449.96      413.11     10.60 o 
   2   5   9       43.92       45.45      2.83 o 
   3   5   9      128.71      140.42      5.20 o 
   4   5   9        2.92        2.66      1.10 o 
   5   5   9       85.82       85.21      4.02 o 
   6   5   9       71.24       72.59      3.78 o 
   7   5   9       12.08       15.52      2.15 o 
  -9   6   9        4.08        2.27      1.91 o 
  -8   6   9       16.70       16.26      2.14 o 
  -7   6   9      106.96      104.19      4.52 o 
  -6   6   9        9.66       12.09      4.43 o 
  -5   6   9        5.24        8.21      1.58 o 
  -4   6   9       18.53       20.25      2.20 o 
  -3   6   9      184.70      182.42      6.19 o 
  -2   6   9       43.41       39.82      3.51 o 
  -1   6   9      110.84       87.51      4.54 o 
   0   6   9      166.34      141.78      5.39 o 
   1   6   9        2.24        1.42      1.14 o 
   2   6   9        1.63        0.40      1.03 o 
   3   6   9       37.83       33.83      2.78 o 
   4   6   9        1.42        1.07      2.04 o 
   5   6   9       45.64       52.59      3.51 o 
   6   6   9       53.27       58.24      3.56 o 
  -7   7   9        0.01        1.21      1.14 o 
  -6   7   9       77.59       77.18      5.32 o 
  -5   7   9        6.62        8.79      1.69 o 
  -4   7   9       72.14       70.09      5.50 o 
  -3   7   9        1.85        2.14      1.21 o 
  -2   7   9       17.83       20.94      2.44 o 
  -1   7   9      222.81      240.15     23.93 o 
   0   7   9       64.01       59.77      3.59 o 
   1   7   9       68.75       63.21      8.14 o 
   2   7   9        0.40        0.56      1.09 o 
   3   7   9       66.73       62.97      3.74 o 
   4   7   9        6.81        7.12      1.70 o 
 -12   0  10        2.59       -0.42      1.54 o 
 -10   0  10      312.28      272.92     11.99 o 
  -8   0  10      278.79      294.06     11.95 o 
  -6   0  10        7.63        5.95      1.10 o 
  -4   0  10       11.24       10.19      1.85 o 
  -2   0  10        2.26        1.73      0.64 o 
   0   0  10       41.38       42.57      2.08 o 
   2   0  10      742.77      759.62     16.32 o 
   4   0  10      361.48      350.48      8.91 o 
   6   0  10      533.59      500.52     12.12 o 
   8   0  10        0.42        0.25      0.82 o 
 -13   1  10      158.82      156.07      6.42 o 
 -12   1  10      206.33      208.14      7.44 o 
 -11   1  10       26.81       25.77      2.71 o 
 -10   1  10       14.03       18.84      2.33 o 
  -9   1  10      116.77      117.82      7.01 o 
  -8   1  10      517.98      498.77     20.56 o 
  -7   1  10      328.08      319.18     11.48 o 
  -6   1  10      235.55      210.21      4.23 o 
  -5   1  10       21.64       22.38      1.26 o 
  -4   1  10       20.41       20.52      1.25 o 
  -3   1  10      356.73      350.37     27.10 o 
  -2   1  10      151.77      154.39      3.79 o 
  -1   1  10        2.19        0.55      0.77 o 
   0   1  10       26.13       23.88      1.73 o 
   1   1  10       55.80       53.98      1.93 o 
   2   1  10       29.18       29.35      1.56 o 
   3   1  10      302.88      287.19      6.10 o 
   4   1  10       33.68       29.58      1.74 o 
   5   1  10       46.05       43.81      3.03 o 
   6   1  10        0.10       -0.27      0.65 o 
   7   1  10       67.73       58.65      2.55 o 
   8   1  10        2.04        1.47      0.81 o 
   9   1  10        2.05        0.84      0.71 o 
 -12   2  10        0.98        1.02      1.78 o 
 -11   2  10      105.79      105.19      4.40 o 
 -10   2  10        0.30       -0.32      0.73 o 
  -9   2  10       49.48       44.09      3.49 o 
  -8   2  10      412.71      395.58      8.32 o 
  -7   2  10      813.66      821.67     12.61 o 
  -6   2  10      781.47      742.63     12.70 o 
  -5   2  10        0.02        0.50      0.47 o 
  -4   2  10      181.23      159.10      4.75 o 
  -3   2  10       44.66       53.15      2.47 o 
  -2   2  10       76.89       78.78      3.10 o 
  -1   2  10       13.33       15.37      1.51 o 
   0   2  10       17.77       18.58      1.68 o 
   1   2  10       31.67       29.31      2.02 o 
   2   2  10      454.75      435.31     10.57 o 
   3   2  10      731.48      749.89     16.63 o 
   4   2  10      526.18      510.39     12.26 o 
   5   2  10      228.22      212.92      5.20 o 
   6   2  10        1.43        1.33      1.62 o 
   7   2  10       21.01       25.01      1.86 o 
   8   2  10       46.93       46.01      2.80 o 
   9   2  10        2.37        3.62      1.31 o 
 -12   3  10       26.49       26.34      2.24 o 
 -11   3  10        8.06        8.42      1.41 o 
 -10   3  10       24.51       25.46      1.98 o 
  -9   3  10       10.30       10.95      1.65 o 
  -8   3  10        0.06        1.33      0.73 o 
  -7   3  10       74.33       71.34      2.33 o 
  -6   3  10       47.73       48.27      1.87 o 
  -5   3  10      120.16      110.98      3.28 o 
  -4   3  10       71.86       72.67      3.13 o 
  -3   3  10      429.92      435.49     31.14 o 
  -2   3  10      140.41      125.14      6.21 o 
  -1   3  10        0.27        1.47      0.89 o 
   0   3  10       24.22       23.13      1.88 o 
   1   3  10        0.79        0.25      0.78 o 
   2   3  10       59.22       47.13      2.64 o 
   3   3  10        5.05        4.96      1.28 o 
   4   3  10        3.85        5.92      1.36 o 
   5   3  10      260.30      253.92      7.56 o 
   6   3  10       57.90       62.16      3.34 o 
   7   3  10      298.05      288.71      8.52 o 
   8   3  10       67.49       77.22      4.19 o 
   9   3  10       55.99       54.68      4.91 o 
 -11   4  10        9.81       13.12      2.12 o 
 -10   4  10       14.19       19.01      2.84 o 
  -9   4  10        4.38        7.40      1.56 o 
  -8   4  10      124.81      123.40      3.91 o 
  -7   4  10       37.13       40.52      2.66 o 
  -6   4  10        0.45       -0.63      0.64 o 
  -5   4  10        8.56        9.81      1.87 o 
  -4   4  10       11.00       10.13      1.50 o 
  -3   4  10      228.54      211.33      6.36 o 
  -2   4  10       12.97       17.64      1.87 o 
  -1   4  10      159.78      148.75      6.27 o 
   0   4  10       40.54       40.18      2.49 o 
   1   4  10       64.92       64.86      4.93 o 
   2   4  10       51.46       46.16      2.75 o 
   3   4  10       18.37       15.31      1.91 o 
   4   4  10      212.03      203.20     12.25 o 
   5   4  10       15.20       12.96      1.86 o 
   6   4  10       32.01       29.72      2.62 o 
   7   4  10        2.38        3.52      1.73 o 
   8   4  10       29.42       30.81      4.14 o 
 -10   5  10      124.47      134.85      5.65 o 
  -9   5  10      159.98      142.96      5.72 o 
  -8   5  10      150.11      150.89      4.58 o 
  -7   5  10      168.28      165.41      5.95 o 
  -6   5  10       55.88       56.38      3.04 o 
  -5   5  10       65.50       63.26      2.69 o 
  -4   5  10        0.02        0.10      0.83 o 
  -3   5  10        4.89        4.48      1.20 o 
  -2   5  10       13.63       15.51      3.09 o 
  -1   5  10       98.96       96.25      9.45 o 
   0   5  10       95.07       84.14      3.86 o 
   1   5  10       48.92       50.74      4.08 o 
   2   5  10      145.74      131.76      5.06 o 
   3   5  10       88.05       79.42      6.93 o 
   4   5  10        2.42        4.17      1.35 o 
   5   5  10       92.80       88.44      4.22 o 
   6   5  10        3.09        4.70      1.44 o 
   7   5  10      108.75      109.04      4.89 o 
  -8   6  10        0.67        0.64      0.95 o 
  -7   6  10        7.86        9.15      1.44 o 
  -6   6  10       18.91       20.01      1.88 o 
  -5   6  10        7.95        7.21      1.31 o 
  -4   6  10      284.93      269.44      8.85 o 
  -3   6  10        0.70        0.48      0.96 o 
  -2   6  10       67.42       70.28      8.03 o 
  -1   6  10       17.36       13.40      1.99 o 
   0   6  10       33.35       33.38      5.74 o 
   1   6  10       23.39       16.00      4.05 o 
   2   6  10       11.48       15.48      2.12 o 
   3   6  10        8.04        9.87      1.82 o 
   4   6  10       65.30       66.66      3.78 o 
   5   6  10        4.84        3.39      1.44 o 
  -6   7  10       19.96       25.27      2.68 o 
  -5   7  10       50.97       51.09      3.40 o 
  -4   7  10       10.83       11.02      1.97 o 
  -3   7  10        0.23        0.40      1.69 o 
  -2   7  10       22.53       21.54      3.48 o 
  -1   7  10       35.34       36.34      5.63 o 
   0   7  10      115.63      117.43     10.58 o 
   1   7  10       35.91       30.37      2.94 o 
   2   7  10       27.36       31.28      2.98 o 
 -11   0  11        9.49       13.03      3.04 o 
  -9   0  11      263.24      248.05     11.18 o 
  -7   0  11      197.79      222.61      9.86 o 
  -5   0  11      618.72      571.40     17.85 o 
  -3   0  11      279.18      287.66     10.74 o 
  -1   0  11       21.45       19.17      2.73 o 
   1   0  11     1873.47     1926.25     38.03 o 
   3   0  11     2072.71     2073.19     41.06 o 
   5   0  11       36.60       39.39      2.58 o 
   7   0  11       74.78       92.08      8.24 o 
   9   0  11       96.38      103.10      4.63 o 
 -12   1  11       58.77       63.12      3.92 o 
 -11   1  11       41.58       42.90      3.92 o 
 -10   1  11        3.18        2.09      1.33 o 
  -9   1  11      302.02      308.26      9.14 o 
  -8   1  11      467.92      452.30     14.97 o 
  -7   1  11      366.72      359.00      9.71 o 
  -6   1  11      177.08      171.90      7.71 o 
  -5   1  11        0.06        2.32      0.93 o 
  -4   1  11        0.76        0.89      0.56 o 
  -3   1  11       88.96       80.86      2.58 o 
  -2   1  11      279.81      286.14      6.05 o 
  -1   1  11        5.92        7.11      0.98 o 
   0   1  11      264.29      279.96      7.37 o 
   1   1  11      818.01      825.84     17.81 o 
   2   1  11      143.25      143.95      4.86 o 
   3   1  11      251.66      255.33      7.24 o 
   4   1  11       32.27       30.88      1.85 o 
   5   1  11        4.19        5.11      1.04 o 
   6   1  11      149.44      158.71      4.47 o 
   7   1  11        0.36        1.53      0.81 o 
   8   1  11       52.89       52.05      2.23 o 
   9   1  11        7.83        8.84      1.22 o 
 -12   2  11        3.51        3.71      1.63 o 
 -11   2  11        0.15        0.42      1.90 o 
 -10   2  11       91.85       93.87      4.55 o 
  -9   2  11        1.37        1.02      1.16 o 
  -8   2  11        3.67        4.72      0.98 o 
  -7   2  11      362.88      353.70      6.47 o 
  -6   2  11      943.54      944.72     25.87 o 
  -5   2  11      336.11      331.99      9.05 o 
  -4   2  11      444.33      407.14     21.62 o 
  -3   2  11      354.82      331.12     12.15 o 
  -2   2  11        4.03        6.16      1.11 o 
  -1   2  11      243.21      245.53      6.76 o 
   0   2  11        8.74       11.42      1.51 o 
   1   2  11       23.77       22.39      1.99 o 
   2   2  11        3.39        3.97      1.17 o 
   3   2  11      379.50      388.04     10.01 o 
   4   2  11        2.32        1.75      1.07 o 
   5   2  11        9.66       12.82      1.84 o 
   6   2  11       78.71       76.21      3.75 o 
   7   2  11        9.73       12.58      1.88 o 
   8   2  11      133.37      143.02      8.76 o 
 -11   3  11        7.47        8.35      1.39 o 
 -10   3  11        0.06        1.35      0.89 o 
  -9   3  11        4.42        4.85      1.11 o 
  -8   3  11       17.11       15.97      1.60 o 
  -7   3  11       94.32       95.25      2.78 o 
  -6   3  11       24.66       23.59      1.46 o 
  -5   3  11        4.57        4.66      0.89 o 
  -4   3  11      423.73      431.87     15.24 o 
  -3   3  11      410.13      390.37     21.16 o 
  -2   3  11      127.13      128.19      4.49 o 
  -1   3  11        0.48        0.24      0.78 o 
   0   3  11       91.75       79.51      3.50 o 
   1   3  11        8.06       11.93      1.91 o 
   2   3  11      390.15      400.17     10.32 o 
   3   3  11       16.90       15.64      1.93 o 
   4   3  11       13.83       16.44      2.06 o 
   5   3  11       20.03       25.96      3.63 o 
   6   3  11        1.11        1.68      1.11 o 
   7   3  11       49.89       54.55      3.33 o 
   8   3  11        4.33        7.66      1.60 o 
 -10   4  11       22.38       27.00      2.73 o 
  -9   4  11        1.10        0.79      1.86 o 
  -8   4  11       20.07       17.76      2.13 o 
  -7   4  11        6.18        7.24      1.28 o 
  -6   4  11        1.02        0.66      0.69 o 
  -5   4  11        2.56        2.67      1.02 o 
  -4   4  11        2.56        4.73      1.67 o 
  -3   4  11      425.61      374.20     20.07 o 
  -2   4  11       63.60       42.67      5.49 o 
  -1   4  11      267.20      226.49      6.85 o 
   0   4  11       25.77       18.93      2.05 o 
   1   4  11       69.66       71.00      4.29 o 
   2   4  11       13.41       11.52      1.98 o 
   3   4  11      156.60      142.15      5.30 o 
   4   4  11        9.54        9.14      1.67 o 
   5   4  11       15.74       15.75      2.12 o 
   6   4  11        1.04        2.46      1.26 o 
   7   4  11       46.00       52.69      6.69 o 
  -9   5  11       13.17       14.09      2.13 o 
  -8   5  11       39.13       43.14      2.53 o 
  -7   5  11       10.90       16.95      1.72 o 
  -6   5  11       21.27       22.25      1.86 o 
  -5   5  11       18.11       16.98      2.00 o 
  -4   5  11       56.70       54.30      3.34 o 
  -3   5  11      171.67      157.29      5.55 o 
  -2   5  11       56.37       50.50      4.36 o 
  -1   5  11      281.11      246.00     12.23 o 
   0   5  11        0.50        0.46      1.04 o 
   1   5  11       53.41       46.81      4.44 o 
   2   5  11       39.93       38.82      2.85 o 
   3   5  11       13.83       17.79      2.22 o 
   4   5  11      100.13      105.27      4.71 o 
   5   5  11       11.33       12.26      1.97 o 
   6   5  11      144.55      157.26      6.10 o 
  -7   6  11       68.21       64.65      4.72 o 
  -6   6  11        0.98        2.56      1.00 o 
  -5   6  11        5.36        5.85      1.21 o 
  -4   6  11       17.86       13.67      1.95 o 
  -3   6  11        3.19        1.02      1.10 o 
  -2   6  11      110.67      117.92     17.13 o 
  -1   6  11        0.10       -0.02      1.02 o 
   0   6  11       47.45       49.86      3.36 o 
   1   6  11       12.70        8.81      1.91 o 
   2   6  11        7.64        7.96      1.72 o 
   3   6  11        1.02        1.93      1.28 o 
   4   6  11        0.45       -0.38      1.12 o 
  -4   7  11        0.06       -1.14      0.96 o 
  -3   7  11       27.19       26.77      3.17 o 
  -2   7  11        0.03        0.45      1.29 o 
  -1   7  11      100.04      103.63      5.08 o 
   0   7  11      146.62      134.25      5.81 o 
 -12   0  12        5.73       10.17      2.82 o 
 -10   0  12        7.09        7.92      2.49 o 
  -8   0  12     1899.06     1911.38     55.71 o 
  -6   0  12      242.95      223.53      9.24 o 
  -4   0  12        2.89        3.28      1.41 o 
  -2   0  12       16.79       22.62      2.99 o 
   0   0  12       37.77       39.52      3.89 o 
   2   0  12     2740.50     2658.39     73.38 o 
   4   0  12      284.01      275.96      9.59 o 
   6   0  12       37.59       42.31      2.90 o 
   8   0  12       18.89       21.89      2.47 o 
 -11   1  12       52.69       59.07      3.79 o 
 -10   1  12      121.48      127.09      5.52 o 
  -9   1  12      558.68      559.47     14.24 o 
  -8   1  12      612.88      592.56     28.33 o 
  -7   1  12      106.69      100.23      4.44 o 
  -6   1  12       27.17       30.24      2.61 o 
  -5   1  12      129.34      117.93      4.19 o 
  -4   1  12       26.36       24.32      2.05 o 
  -3   1  12      292.75      269.16     21.21 o 
  -2   1  12      308.40      306.92      8.40 o 
  -1   1  12        8.87       13.18      2.29 o 
   0   1  12        4.79        6.10      1.04 o 
   1   1  12        2.60        3.07      0.91 o 
   2   1  12      273.48      278.12      7.78 o 
   3   1  12       90.08       86.02      7.51 o 
   4   1  12        9.08        9.21      2.45 o 
   5   1  12      167.06      162.38      4.74 o 
   6   1  12        0.65        2.82      1.00 o 
   7   1  12       84.86       80.48      3.35 o 
   8   1  12        0.26        1.07      1.01 o 
 -11   2  12       47.93       50.60      3.60 o 
 -10   2  12        8.60        9.94      2.03 o 
  -9   2  12      257.97      269.27     20.06 o 
  -8   2  12       23.67       24.00      5.27 o 
  -7   2  12       73.95       71.32      3.70 o 
  -6   2  12        0.02        0.35      0.89 o 
  -5   2  12      292.54      280.18     11.66 o 
  -4   2  12      285.52      268.13      5.97 o 
  -3   2  12      405.71      371.00     20.11 o 
  -2   2  12        9.14        5.67      1.18 o 
  -1   2  12      135.71      127.84      4.54 o 
   0   2  12        0.26        0.07      0.87 o 
   1   2  12      252.12      250.48      7.26 o 
   2   2  12       68.48       63.35      3.25 o 
   3   2  12       71.51       67.81      3.45 o 
   4   2  12       60.51       61.28      3.30 o 
   5   2  12       26.99       23.91      2.39 o 
   6   2  12       16.53       21.29      2.35 o 
   7   2  12       63.26       76.80      3.98 o 
 -11   3  12        3.55        5.26      1.73 o 
 -10   3  12       17.75       17.01      2.36 o 
  -9   3  12        0.98        3.03      1.77 o 
  -8   3  12        3.86        8.21      1.78 o 
  -7   3  12       19.98       18.28      1.39 o 
  -6   3  12       37.34       39.09      3.36 o 
  -5   3  12        5.98        6.36      1.04 o 
  -4   3  12        0.27        0.70      0.85 o 
  -3   3  12        5.13        6.43      1.85 o 
  -2   3  12       20.23       20.44      2.00 o 
  -1   3  12        3.60        5.11      1.24 o 
   0   3  12       26.27       23.90      2.22 o 
   1   3  12        0.15       -0.78      1.29 o 
   2   3  12        0.92        0.81      1.05 o 
   3   3  12        5.67        5.13      1.35 o 
   4   3  12        0.20       -0.77      0.85 o 
   5   3  12        8.76        8.81      1.82 o 
   6   3  12      110.87      113.90      6.61 o 
   7   3  12       31.89       45.59      3.19 o 
 -10   4  12       40.54       41.06      5.75 o 
  -9   4  12       11.28       11.15      2.41 o 
  -8   4  12       59.11       58.28      3.65 o 
  -7   4  12       57.24       52.79      2.49 o 
  -6   4  12        0.72        0.57      0.75 o 
  -5   4  12       54.50       59.98      6.05 o 
  -4   4  12        2.74        2.37      1.52 o 
  -3   4  12       87.96       83.20      5.43 o 
  -2   4  12       46.13       38.91      5.45 o 
  -1   4  12       22.42       16.45      2.02 o 
   0   4  12      126.16      106.14      9.48 o 
   1   4  12        7.04        6.53      1.45 o 
   2   4  12        5.15        2.87      1.36 o 
   3   4  12       38.94       41.50      2.93 o 
   4   4  12       29.99       37.24      2.96 o 
   5   4  12        0.16       -0.51      1.00 o 
   6   4  12        5.43        5.07      2.64 o 
  -8   5  12       77.03       85.36      3.45 o 
  -7   5  12       26.79       26.45      2.12 o 
  -6   5  12        0.01        0.51      0.79 o 
  -5   5  12      107.93       99.48      4.36 o 
  -4   5  12        2.91        4.08      1.23 o 
  -3   5  12       25.59       24.07      3.48 o 
  -2   5  12       40.12       42.70      3.34 o 
  -1   5  12       27.46       28.17      2.65 o 
   0   5  12       44.91       55.23      3.31 o 
   1   5  12        0.36        0.00      1.02 o 
   2   5  12        5.96        6.52      1.62 o 
   3   5  12        0.05        0.77      1.68 o 
   4   5  12        0.42        1.36      1.20 o 
  -6   6  12        8.95       11.78      1.57 o 
  -5   6  12       16.94       26.38      2.34 o 
  -4   6  12        0.64        1.15      1.08 o 
  -3   6  12       10.55       15.38      2.95 o 
  -2   6  12       22.93       27.18      2.85 o 
  -1   6  12       35.68       37.65      6.11 o 
   0   6  12       18.42       24.29      2.72 o 
   1   6  12       10.57       10.95      2.07 o 
   2   6  12       47.79       54.37      3.56 o 
 -11   0  13        0.15        1.34      1.63 o 
  -9   0  13      183.77      187.76      9.70 o 
  -7   0  13     1140.35     1164.65     36.04 o 
  -5   0  13       14.98       21.65      2.88 o 
  -3   0  13       23.69       23.13      3.17 o 
  -1   0  13        1.93        4.47      1.89 o 
   1   0  13       28.08       26.34      3.76 o 
   3   0  13      128.22      117.06      7.15 o 
   5   0  13       22.63       29.55      4.18 o 
   7   0  13        5.67       10.63      2.86 o 
 -11   1  13       27.97       25.77      2.95 o 
 -10   1  13        7.15       10.71      2.08 o 
  -9   1  13      282.19      295.19      9.19 o 
  -8   1  13      136.92      132.85      5.51 o 
  -7   1  13       49.26       54.25      5.14 o 
  -6   1  13      504.77      504.62     18.85 o 
  -5   1  13      103.11       99.05      3.98 o 
  -4   1  13       95.19       92.78      3.96 o 
  -3   1  13      112.87      112.06      8.83 o 
  -2   1  13       84.38       80.54      5.20 o 
  -1   1  13       58.44       59.89      3.32 o 
   0   1  13       10.24       10.08      1.94 o 
   1   1  13      142.22      152.36      5.77 o 
   2   1  13        7.78        9.62      1.84 o 
   3   1  13       37.67       37.20      2.59 o 
   4   1  13       21.03       23.99      2.02 o 
   5   1  13        8.03        7.53      1.37 o 
   6   1  13       58.72       69.61      3.14 o 
   7   1  13        2.34        4.44      1.18 o 
 -10   2  13        2.53        3.42      1.58 o 
  -9   2  13        1.44        1.55      1.32 o 
  -8   2  13       23.10       21.82      3.00 o 
  -7   2  13        0.03        0.66      1.07 o 
  -6   2  13      224.36      218.58     11.55 o 
  -5   2  13       62.17       61.86      3.60 o 
  -4   2  13       21.35       23.67      4.52 o 
  -3   2  13      143.83      124.48      4.86 o 
  -2   2  13       55.21       44.76      4.11 o 
  -1   2  13      281.70      272.08      9.07 o 
   0   2  13      378.95      385.88     10.03 o 
   1   2  13      652.32      671.02     15.60 o 
   2   2  13      400.85      385.58     12.06 o 
   3   2  13      138.84      144.15      8.32 o 
   4   2  13       61.36       68.93      3.63 o 
   5   2  13       32.23       37.14      2.89 o 
   6   2  13        0.60        4.54      1.45 o 
 -10   3  13        2.33        3.12      1.49 o 
  -9   3  13       19.17       22.85      3.84 o 
  -8   3  13       15.56       18.91      4.25 o 
  -7   3  13        0.40        1.74      0.92 o 
  -6   3  13        4.29        4.82      1.28 o 
  -5   3  13        1.36        2.49      0.87 o 
  -4   3  13        0.01        1.34      1.32 o 
  -3   3  13      409.90      389.12     24.88 o 
  -2   3  13       22.63       15.83      1.85 o 
  -1   3  13        3.96        9.61      1.74 o 
   0   3  13       77.79       79.91      3.80 o 
   1   3  13       57.75       60.22      3.32 o 
   2   3  13       60.74       70.12      3.66 o 
   3   3  13        9.04        8.71      1.75 o 
   4   3  13        9.72       13.38      2.01 o 
   5   3  13       13.10       21.94      2.50 o 
  -9   4  13       65.03       60.71      5.72 o 
  -8   4  13       13.00       15.03      2.08 o 
  -7   4  13        1.35        2.71      0.97 o 
  -6   4  13        8.35       11.80      1.43 o 
  -5   4  13        4.25        6.62      1.45 o 
  -4   4  13       42.91       39.43      4.62 o 
  -3   4  13       32.31       43.17      2.86 o 
  -2   4  13      139.49      131.76      5.91 o 
  -1   4  13       57.47       65.42      3.54 o 
   0   4  13        3.52        2.84      1.23 o 
   1   4  13        0.37        1.10      1.22 o 
   2   4  13        3.56        1.92      1.14 o 
   3   4  13        4.08        6.63      1.62 o 
   4   4  13        0.61        0.64      1.09 o 
  -7   5  13        0.31        2.17      1.47 o 
  -6   5  13       83.36       86.33      3.41 o 
  -5   5  13      160.05      155.74      5.76 o 
  -4   5  13      278.87      269.30     27.00 o 
  -3   5  13       51.91       55.49      4.81 o 
  -2   5  13       22.22       27.45      2.72 o 
  -1   5  13       18.17       14.09      2.11 o 
   0   5  13        6.07        6.04      1.63 o 
   1   5  13       21.53       27.59      2.73 o 
   2   5  13       10.04       15.98      2.26 o 
   3   5  13        0.02        2.07      1.32 o 
  -3   6  13        0.37        1.83      1.41 o 
  -2   6  13       28.83       37.81      3.34 o 
  -1   6  13        4.97        5.33      1.65 o 
 -10   0  14       65.70       63.15      5.59 o 
  -8   0  14       19.45       17.60      3.21 o 
  -4   0  14       86.25       83.31      5.50 o 
  -2   0  14        0.69        0.92      1.36 o 
   0   0  14      154.67      158.05      8.54 o 
   2   0  14       45.93       50.32      4.80 o 
   4   0  14        0.08        0.92      1.72 o 
 -10   1  14        4.06        2.98      1.53 o 
  -9   1  14        5.84        6.66      1.69 o 
  -8   1  14        3.03        3.84      2.88 o 
  -7   1  14       23.95       28.70      5.48 o 
  -6   1  14        7.38        9.09      1.59 o 
  -5   1  14        4.13        4.51      1.19 o 
  -4   1  14      102.01      100.30      4.31 o 
  -3   1  14        0.18        2.24      1.15 o 
  -2   1  14        1.73        4.57      1.29 o 
  -1   1  14       21.66       26.41      2.67 o 
   0   1  14      116.38      115.34      6.12 o 
   1   1  14        0.39        1.17      1.04 o 
   2   1  14       24.63       27.24      2.91 o 
   3   1  14       37.87       42.97      3.51 o 
   4   1  14        4.03        6.42      1.73 o 
   5   1  14       79.44       79.04      5.17 o 
  -9   2  14      584.92      607.79     38.33 o 
  -8   2  14       62.99       60.80      3.83 o 
  -7   2  14        3.86        7.44      2.81 o 
  -6   2  14        2.10        0.99      1.80 o 
  -5   2  14       26.90       29.99      3.52 o 
  -4   2  14       45.18       45.11      5.96 o 
  -3   2  14       35.01       33.95      2.82 o 
  -2   2  14        0.34        0.51      0.91 o 
  -1   2  14        0.03        0.13      1.04 o 
   0   2  14       87.85       84.01      6.03 o 
   1   2  14      644.71      675.10     23.30 o 
   2   2  14      154.50      169.32      9.18 o 
   3   2  14      146.75      148.02      5.64 o 
   4   2  14       30.89       32.13      2.81 o 
   5   2  14       55.60       61.64      4.32 o 
  -9   3  14      308.66      286.03     13.36 o 
  -8   3  14       33.56       28.23      4.16 o 
  -7   3  14        4.60        4.43      1.56 o 
  -6   3  14        4.13        3.78      1.30 o 
  -5   3  14       42.77       54.74      4.25 o 
  -4   3  14       14.81       15.16      2.86 o 
  -3   3  14       31.73       32.41      3.85 o 
  -2   3  14        3.96        4.63      1.38 o 
  -1   3  14       59.08       57.28      5.13 o 
   0   3  14       78.06       84.83      4.04 o 
   1   3  14      137.81      144.16      5.55 o 
   2   3  14       21.88       27.10      2.72 o 
   3   3  14       10.69        9.95      1.89 o 
   4   3  14        0.01        1.07      1.21 o 
  -7   4  14        1.48        0.74      1.21 o 
  -6   4  14        2.32        3.16      1.25 o 
  -5   4  14        0.74        2.10      1.09 o 
  -4   4  14       26.61       29.94      3.88 o 
  -3   4  14        7.18        6.77      1.58 o 
  -2   4  14       19.18       18.26      2.23 o 
  -1   4  14      174.12      197.71     14.54 o 
   0   4  14       60.50       58.35      3.45 o 
   1   4  14        2.23        2.51      1.27 o 
   2   4  14        3.19        0.93      1.17 o 
   3   4  14      110.73      123.08      9.10 o 
  -5   5  14        0.05        1.03      1.38 o 
  -4   5  14       39.34       56.61     13.07 o 
  -3   5  14       33.71       35.10      3.18 o 
  -2   5  14       10.83       14.00      2.16 o 
  -1   5  14        3.23        7.01      2.85 o 
   0   5  14       13.58       13.23      2.07 o 
  -9   0  15      100.48      100.87      7.33 o 
  -7   0  15       12.59        8.45      2.60 o 
  -5   0  15      376.72      387.20     14.61 o 
  -3   0  15      385.23      387.09     15.20 o 
  -1   0  15       12.47       17.30      3.37 o 
   1   0  15       16.52       18.75      3.63 o 
   3   0  15        3.47        4.40      2.22 o 
  -9   1  15        5.32        8.14      1.84 o 
  -8   1  15        3.50        3.50      1.57 o 
  -7   1  15       14.22       19.88      4.28 o 
  -5   1  15       29.00       26.98      3.64 o 
  -4   1  15      235.21      243.24      9.02 o 
  -3   1  15       65.89       63.92      5.16 o 
  -2   1  15       51.45       53.23      6.56 o 
  -1   1  15        1.30        1.62      1.28 o 
   0   1  15       10.06       17.68      2.45 o 
   1   1  15       14.13       19.35      2.51 o 
   2   1  15        1.86        0.88      1.28 o 
   3   1  15       79.48       96.44      4.95 o 
   4   1  15       22.19       29.42      3.18 o 
  -8   2  15      308.25      308.16     40.78 o 
  -7   2  15       79.62       87.56     11.09 o 
  -6   2  15      113.10      110.98      9.01 o 
  -5   2  15       28.47       25.35      3.52 o 
  -4   2  15      139.74      127.86      7.89 o 
  -3   2  15       51.43       47.92      7.11 o 
  -2   2  15        7.01        8.37      1.70 o 
  -1   2  15        0.78        3.64      1.46 o 
   0   2  15        3.21        2.85      1.89 o 
   1   2  15       11.22       20.15      2.61 o 
   2   2  15        5.26        5.12      3.88 o 
   3   2  15        0.93        1.44      1.26 o 
  -7   3  15        0.02        1.67      1.96 o 
  -6   3  15       41.77       47.51      4.22 o 
  -5   3  15       74.19       63.94      4.97 o 
  -4   3  15       71.37       79.47     11.06 o 
  -3   3  15       11.79       17.54      3.30 o 
  -2   3  15        7.53        9.35      2.53 o 
  -1   3  15       11.82       11.29      2.82 o 
   0   3  15       84.88      105.53      7.13 o 
   1   3  15        3.35       10.14      2.66 o 
   2   3  15       81.96      113.50      7.68 o 
  -5   4  15       26.26       40.75      4.62 o 
  -4   4  15       16.23       25.02      3.65 o 
  -3   4  15       13.01       12.43      2.84 o 
  -2   4  15        0.53        3.08      1.83 o 
  -1   4  15      141.97      160.55     10.97 o 
   0   4  15      177.28      196.63      6.95 o 
  -4   0  16      209.43      210.58     10.23 o 
  -2   0  16       11.04        5.52      2.44 o 
   0   0  16      107.95      122.65      7.94 o 
   2   0  16        0.33        3.17      2.13 o 
  -7   1  16        3.44        1.92      1.43 o 
  -5   1  16       94.30      103.22      6.60 o 
  -4   1  16        2.27        4.81      1.44 o 
  -3   1  16        6.17       13.03      5.40 o 
  -2   1  16       61.91       73.36      4.19 o 
  -1   1  16       76.22       86.64      8.80 o 
   0   1  16        7.80       12.46      2.20 o 
   1   1  16       60.32       67.57      4.15 o 
   2   1  16        1.07        2.86      1.38 o 
  -6   2  16        0.22        0.57      1.39 o 
  -5   2  16      128.84      122.69      7.17 o 
  -4   2  16        2.81        8.26      1.78 o 
  -3   2  16       57.92       72.38      5.17 o 
  -2   2  16       20.30       28.72      3.06 o 
  -1   2  16        0.03        2.49      1.43 o 
   0   2  16       39.46       54.50      3.75 o 
   1   2  16        2.44       11.21      2.13 o 
  -4   3  16       41.97       39.74      4.60 o 
  -3   3  16        1.50        3.89      2.50 o 
  -2   3  16        4.02        5.16      1.52 o 
  -1   3  16        0.70        1.28      1.36 o 
  -3   0  17        1.53        1.96      1.98 o 
  -3   1  17       34.38       35.06      3.41 o 
                                                 
